# Supplementary material for: catena-Poly[cobalt(II)-di-μ-chlorido-κ4 Cl:Cl-μ-1,5-dimethyl-1H-tetra­zole-κ2 N 3:N 4]: an X-ray powder investigation
Source: Acta Crystallogr Sect E Struct Rep Online. 2009 Jan 28;65(Pt 2):m236. doi: 10.1107/S1600536809003018 (PMC2968201; doi:10.1107/S1600536809003018)
Supplement: Supplementary file 1 [file e-65-0m236-sup1.cif]

##############################################################################
###                                                                        ###
###        Electronic paper (Acta Crystallographica Section E)             ###
###                                                                        ###
##############################################################################
#                                                                            #
# This CIF contains the data in a paper accepted for publication in Acta     #
# Crystallographica Section E. It conforms to the requirements of Notes      #
# for Authors for Section E, and has been peer reviewed under the auspices   #
# of the IUCr Commission on Journals.                                        #
#                                                                            #
# Full details of the Crystallographic Information File format               #
# are given in the paper "The Crystallographic Information File (CIF):       #
# a New Standard Archive File for Crystallography" by S. R. Hall, F. H.      #
# Allen and I. D. Brown [Acta Cryst. (1991), A47, 655-685].                  #
#                                                                            #
# The current version of the core CIF dictionary is obtainable from          #
# ftp://ftp.iucr.org/pub/cif_core.dic. The current version number is 2.4.    #
#                                                                            #
# Software is freely available for graphical display of the structure(s) in  #
# this CIF.  For information consult the CIF home page http://www.iucr.org/  #
# cif/home.html                                                              #
#                                                                            #
# This file may be used for bona fide research purposes within the           #
# scientific community so long as proper attribution is given to the journal # 
# article from which it was obtained.                                        #
#                                                                            #
##############################################################################
                                             
data_global
_journal_data_validation_number     ?
_journal_date_recd_electronic     2008-11-27
_journal_date_accepted     2009-01-23
_journal_name_full     'Acta Crystallographica, Section E'
_journal_year     2009
_journal_volume     65
_journal_issue      2
_journal_page_first     m236
_journal_page_last     m236
_journal_paper_category     QM
_journal_coeditor_code     CV2491
_publ_contact_author_name     'Dr Ludmila Ivashkevich'
_publ_contact_author_address
;
Research Institute for Physico-Chemical Problems
of Belarusian State University, Leningradskaya Str. 14,
Minsk 220030, Belarus
;
_publ_contact_author_email     'iva@bsu.by'
_publ_contact_author_fax     '(+375) (17) 226 46 96'
_publ_contact_author_phone     '(+375) (17) 209 51 95'
_publ_section_title
;\
<i>catena</i>-Poly[cobalt(II)-di-\m-chlorido-\k^4^<i>Cl</i>:<i>Cl</i>-\m-1,5-\
dimethyl-1<i>H</i>-tetrazole-\k^2^<i>N</i>^3^:<i>N</i>^4^]: an X-ray powder
investigation
;
loop_
    _publ_author_name
    _publ_author_footnote
    _publ_author_address
    'Ivashkevich, Ludmila S.'
; ?
;
;
Research Institute for Physico-Chemical Problems of Belarusian State University
Leningradskaya Street 14
Minsk 220030, Belarus
;
    'Lyakhov, Alexander S.'
; ?
;
;
Research Institute for Physico-Chemical Problems of Belarusian State University
Leningradskaya Street 14
Minsk 220030, Belarus
;
    'Mosalkova, Anastasiya P.'
; ?
;
;
Research Institute for Physico-Chemical Problems of Belarusian State University
Leningradskaya Street 14
Minsk 220030, Belarus
;
    'Gaponik, Pavel N.'
; ?
;
;
Research Institute for Physico-Chemical Problems of Belarusian State University
Leningradskaya Street 14
Minsk 220030, Belarus
;
    'Ivashkevich, Oleg A.'
; ?
;
;
Research Institute for Physico-Chemical Problems of Belarusian State University
Leningradskaya Street 14
Minsk 220030, Belarus
;
data_I
_chemical_name_systematic
;
<i>catena</i>-Poly[cobalt(II)-di-\m-chlorido-\k^4^Cl:Cl-\m-\
1,5-dimethyl-1<i>H</i>-tetrazole-\k^2^N^3^:N^4^]
;
_chemical_name_common     ?
_chemical_formula_moiety     'C3 H6 Cl2 Co N4'
_chemical_formula_sum     'C3 H6 Cl2 Co N4'
_chemical_formula_structural     ?
_chemical_formula_iupac     '[Co Cl2 (C3 H6 N4)]'
_chemical_formula_weight     227.95
_chemical_melting_point     ?
_symmetry_cell_setting     Triclinic
_symmetry_space_group_name_H-M     'P -1'
_symmetry_space_group_name_Hall     '-P 1'
loop_
    _symmetry_equiv_pos_site_id
    _symmetry_equiv_pos_as_xyz
    1 x,y,z
    2 -x,-y,-z
_cell_length_a     6.7159(4)
_cell_length_b     7.5986(4)
_cell_length_c     8.9231(5)
_cell_angle_alpha     108.639(2)
_cell_angle_beta     107.259(3)
_cell_angle_gamma     105.769(3)
_cell_volume     376.72(4)
_cell_formula_units_Z     2
_cell_measurement_temperature     295
_cell_special_details
;?
;
_exptl_crystal_density_diffrn     2.010
_exptl_crystal_density_meas     ?
_exptl_crystal_density_method     'Not Measured'
_exptl_crystal_F_000     226
_exptl_absorpt_coefficient_mu     ?
_exptl_special_details
;
;
_diffrn_ambient_temperature     295
_diffrn_radiation_type     'Co K\a'
_diffrn_radiation_wavelength     1.79021
_diffrn_radiation_monochromator     'Fe filtered'
_diffrn_measurement_device_type     'HZG-4A (Carl Zeiss, Jena)'
_diffrn_measurement_method     '\q/2\q scan'
_refine_special_details
;
;
_refine_ls_structure_factor_coef     'Inet'
_refine_ls_matrix_type     'fullcycle'
_refine_ls_goodness_of_fit_all     0.97
_refine_ls_restrained_S_all     ?
_refine_ls_restrained_S_obs     ?
_refine_ls_number_reflns     896
_refine_ls_number_parameters     45
_refine_ls_number_restraints     7
_refine_ls_number_constraints     0
_refine_ls_hydrogen_treatment     constr
_refine_ls_weighting_scheme     'sigma'
_refine_ls_weighting_details     ?
_refine_ls_shift/su_max     0.002
_refine_ls_shift/su_mean     ?
_refine_ls_extinction_method     ?
_refine_ls_extinction_coef     ?
loop_
    _atom_type_symbol
    _atom_type_description
    _atom_type_scat_dispersion_real
    _atom_type_scat_dispersion_imag
    _atom_type_scat_source
    N N 0.0061 0.0033 'International Tables Vol C Tables 4.2.6.8 and 6.1.1.4'
    Co Co 0.3494 0.9721 'International Tables Vol C Tables 4.2.6.8 and 6.1.1.4'
    Cl Cl 0.1484 0.1585 'International Tables Vol C Tables 4.2.6.8 and 6.1.1.4'
    H H 0.0000 0.0000 'International Tables Vol C Tables 4.2.6.8 and 6.1.1.4'
    C C 0.0033 0.0016 'International Tables Vol C Tables 4.2.6.8 and 6.1.1.4'
_computing_data_collection     'Local program'
_computing_cell_refinement     'FULLPROF (Rodr\'iguez-Carvajal, 2001)'
_computing_data_reduction     'Local program'
_computing_structure_solution     '?'
_computing_structure_refinement     'FULLPROF (Rodr\'iguez-Carvajal, 2001)'
_computing_molecular_graphics     'PLATON (Spek, 2003)'
_computing_publication_material
;
FULLPROF (Rodr\'iguez-Carvajal, 2001),
SHELXL97 (Sheldrick, 2008) and PLATON (Spek, 2003)
;
loop_
    _atom_site_type_symbol
    _atom_site_label
    _atom_site_fract_x
    _atom_site_fract_y
    _atom_site_fract_z
    _atom_site_U_iso_or_equiv
    _atom_site_adp_type
    _atom_site_occupancy
    Co Co1 0.00000 1.00000 0.00000 0.0183(8) Uiso 1.00000
    Co Co2 0.50000 1.00000 0.00000 0.0183(8) Uiso 1.00000
    Cl Cl1 0.6168(5) 0.7266(4) -0.1147(4) 0.0254(9) Uiso 1.00000
    Cl Cl2 -0.1025(5) 1.1819(4) 0.2275(4) 0.0254(9) Uiso 1.00000
    N N1 0.3124(10) 0.7423(14) 0.3267(10) 0.032(2)   Uiso 1.00000
    N N2 0.4540(11) 0.8008(13) 0.2565(10) 0.032(2)   Uiso 1.00000
    N N3 0.3888(9) 0.8891(13) 0.1626(10) 0.032(2)   Uiso 1.00000
    N N4 0.1745(10) 0.8607(14) 0.1504(11) 0.032(2)   Uiso 1.00000
    C C5 0.1349(12) 0.783(2) 0.2552(15) 0.032(2)   Uiso 1.00000
    C C6 -0.0585(12) 0.7367(16) 0.2934(13) 0.035(3) Uiso 1.00000
    H H6A -0.03346 0.68164 0.37682 0.053 Uiso 1.00000
    H H6B -0.19026 0.63786 0.18797 0.053 Uiso 1.00000
    H H6C -0.08251 0.85734 0.33971 0.053 Uiso 1.00000
    C C7 0.3895(17) 0.6847(16) 0.4623(10) 0.035(3) Uiso 1.00000
    H H7A 0.52906 0.66940 0.46948 0.053 Uiso 1.00000
    H H7B 0.27627 0.55778 0.43745 0.053 Uiso 1.00000
    H H7C 0.41569 0.78730 0.57057 0.053 Uiso 1.00000
_geom_special_details
;
Bond distances, angles <i>etc</i>. have been calculated using the rounded
fractional coordinates. All su's are estimated from the variances of the
(full) variance-covariance matrix. The cell e.s.d.'s are taken into account in
the estimation of distances, angles and torsion angles
;
loop_
    _geom_bond_atom_site_label_1
    _geom_bond_atom_site_label_2
    _geom_bond_site_symmetry_1
    _geom_bond_site_symmetry_2
    _geom_bond_distance
    _geom_bond_publ_flag
    Co1 Cl2 . . 2.461(3) yes
    Co1 N4 . . 2.224(10) yes
    Co1 Cl1 . 1_455 2.482(3) yes
    Co1 Cl2 . 2_575 2.461(3) no
    Co1 N4 . 2_575 2.224(10) no
    Co1 Cl1 . 2_675 2.482(3) no
    Co2 Cl1 . . 2.446(3) yes
    Co2 N3 . . 2.111(9) yes
    Co2 Cl2 . 1_655 2.479(3) yes
    Co2 Cl2 . 2_575 2.479(3) no
    Co2 Cl1 . 2_675 2.446(3) no
    Co2 N3 . 2_675 2.111(9) no
    N1 N2 . . 1.340(12) no
    N1 C5 . . 1.341(14) no
    N1 C7 . . 1.419(14) no
    N2 N3 . . 1.283(13) no
    N3 N4 . . 1.361(11) no
    N4 C5 . . 1.307(17) no
    C5 C6 . . 1.421(15) no
    C6 H6A . . 0.9600 no
    C6 H6B . . 0.9600 no
    C6 H6C . . 0.9600 no
    C7 H7A . . 0.9600 no
    C7 H7B . . 0.9600 no
    C7 H7C . . 0.9600 no
loop_
    _geom_angle_atom_site_label_1
    _geom_angle_atom_site_label_2
    _geom_angle_atom_site_label_3
    _geom_angle_site_symmetry_1
    _geom_angle_site_symmetry_2
    _geom_angle_site_symmetry_3
    _geom_angle
    _geom_angle_publ_flag
    Cl2 Co1 N4 . . . 95.5(2) no
    Cl1 Co1 Cl2 1_455 . . 84.91(11) no
    Cl2 Co1 Cl2 . . 2_575 180.00 no
    Cl2 Co1 N4 . . 2_575 84.5(2) no
    Cl1 Co1 Cl2 2_675 . . 95.09(11) no
    Cl1 Co1 N4 1_455 . . 93.6(3) no
    Cl2 Co1 N4 2_575 . . 84.5(2) no
    N4 Co1 N4 . . 2_575 180.00 no
    Cl1 Co1 N4 2_675 . . 86.4(3) no
    Cl1 Co1 Cl2 1_455 . 2_575 95.09(11) no
    Cl1 Co1 N4 1_455 . 2_575 86.4(3) no
    Cl1 Co1 Cl1 1_455 . 2_675 180.00 no
    Cl2 Co1 N4 2_575 . 2_575 95.5(2) no
    Cl1 Co1 Cl2 2_675 . 2_575 84.91(11) no
    Cl1 Co1 N4 2_675 . 2_575 93.6(3) no
    Cl1 Co2 N3 . . . 94.9(3) no
    Cl1 Co2 Cl2 . . 1_655 85.31(11) no
    Cl1 Co2 Cl2 . . 2_575 94.69(11) no
    Cl1 Co2 Cl1 . . 2_675 180.00 no
    Cl1 Co2 N3 . . 2_675 85.1(3) no
    Cl2 Co2 N3 1_655 . . 91.3(2) no
    Cl2 Co2 N3 2_575 . . 88.7(2) no
    Cl1 Co2 N3 2_675 . . 85.1(3) no
    N3 Co2 N3 . . 2_675 180.00 no
    Cl2 Co2 Cl2 1_655 . 2_575 180.00 no
    Cl1 Co2 Cl2 2_675 . 1_655 94.69(11) no
    Cl2 Co2 N3 1_655 . 2_675 88.7(2) no
    Cl1 Co2 Cl2 2_675 . 2_575 85.31(11) no
    Cl2 Co2 N3 2_575 . 2_675 91.3(2) no
    Cl1 Co2 N3 2_675 . 2_675 94.9(3) no
    Co1 Cl1 Co2 1_655 . . 85.92(10) no
    Co1 Cl2 Co2 . . 1_455 85.65(10) no
    N2 N1 C5 . . . 103.6(9) no
    N2 N1 C7 . . . 118.7(8) no
    C5 N1 C7 . . . 137.0(10) no
    N1 N2 N3 . . . 113.8(8) no
    Co2 N3 N2 . . . 136.1(6) no
    Co2 N3 N4 . . . 119.0(7) no
    N2 N3 N4 . . . 103.5(8) no
    Co1 N4 N3 . . . 115.1(7) no
    Co1 N4 C5 . . . 134.3(7) no
    N3 N4 C5 . . . 109.6(9) no
    N1 C5 N4 . . . 108.8(9) no
    N1 C5 C6 . . . 121.2(12) no
    N4 C5 C6 . . . 130.0(11) no
    C5 C6 H6A . . . 109.00 no
    C5 C6 H6B . . . 109.00 no
    C5 C6 H6C . . . 110.00 no
    H6A C6 H6B . . . 109.00 no
    H6A C6 H6C . . . 110.00 no
    H6B C6 H6C . . . 110.00 no
    N1 C7 H7A . . . 109.00 no
    N1 C7 H7B . . . 109.00 no
    N1 C7 H7C . . . 109.00 no
    H7A C7 H7B . . . 109.00 no
    H7A C7 H7C . . . 110.00 no
    H7B C7 H7C . . . 110.00 no
