# Supplementary material for: catena-Poly[cobalt(II)-di-μ-chlorido-κ4 Cl:Cl-μ-1,5-dimethyl-1H-tetra­zole-κ2 N 3:N 4]: an X-ray powder investigation
Source: Acta Crystallogr Sect E Struct Rep Online. 2009 Jan 28;65(Pt 2):m236. doi: 10.1107/S1600536809003018 (PMC2968201; doi:10.1107/S1600536809003018)
Supplement: Supplementary file 2 [file e-65-0m236-Isup2.rtv]

data_I
                                                                
#_pd_block_id                               CoCl2(1,5-diMeTz)   
 
loop_
_pd_proc_point_id
_pd_proc_2theta_corrected   
_pd_proc_intensity_total
_pd_calc_intensity_total
_pd_proc_intensity_bkg_calc
 
     1    11.0043    1600(40)          1578.9189         1562.4004 
     2    11.0243    1606(40)          1579.1965         1562.3994 
     3    11.0443    1610(40)          1581.4811         1564.3983 
     4    11.0643    1616(40)          1581.7737         1564.3978 
     5    11.0843    1618(40)          1583.0734         1565.3970 
     6    11.1043    1625(40)          1584.3810         1566.3961 
     7    11.1243    1617(40)          1586.6968         1568.3953 
     8    11.1443    1645(41)          1586.0209         1567.3944 
     9    11.1643    1645(41)          1588.3539         1569.3937 
    10    11.1843    1681(41)          1587.6959         1568.3928 
    11    11.2043    1613(40)          1588.0474         1568.3921 
    12    11.2243    1614(40)          1590.4084         1570.3912 
    13    11.2443    1604(40)          1588.7795         1568.3904 
    14    11.2643    1635(40)          1592.1614         1571.3898 
    15    11.2843    1625(40)          1591.5538         1570.3889 
    16    11.3043    1605(40)          1591.9578         1570.3883 
    17    11.3243    1570(40)          1593.3734         1571.3877 
    18    11.3443    1632(40)          1593.8011         1571.3870 
    19    11.3643    1602(40)          1594.2415         1571.3862 
    20    11.3843    1564(40)          1593.6951         1570.3856 
    21    11.4043    1547(39)          1594.1622         1570.3850 
    22    11.4243    1534(39)          1593.6439         1569.3845 
    23    11.4443    1612(40)          1594.1400         1569.3838 
    24    11.4643    1624(40)          1595.6519         1570.3833 
    25    11.4843    1588(40)          1597.1793         1571.3824 
    26    11.5043    1657(41)          1599.7239         1573.3820 
    27    11.5243    1640(40)          1601.2860         1574.3816 
    28    11.5443    1667(41)          1600.8661         1573.3810 
    29    11.5643    1611(40)          1602.4651         1574.3802 
    30    11.5843    1592(40)          1603.0841         1574.3798 
    31    11.6043    1585(40)          1605.7238         1576.3792 
    32    11.6243    1667(41)          1605.3853         1575.3788 
    33    11.6443    1640(40)          1606.0691         1575.3782 
    34    11.6643    1597(40)          1606.7766         1575.3776 
    35    11.6843    1573(40)          1607.5093         1575.3773 
    36    11.7043    1561(40)          1606.2675         1573.3767 
    37    11.7243    1553(39)          1607.0532         1573.3763 
    38    11.7443    1662(41)          1607.8673         1573.3760 
    39    11.7643    1661(41)          1608.7111         1573.3754 
    40    11.7843    1587(40)          1610.5863         1574.3749 
    41    11.8043    1571(40)          1611.4948         1574.3748 
    42    11.8243    1623(40)          1613.4373         1575.3740 
    43    11.8443    1594(40)          1615.4167         1576.3739 
    44    11.8643    1642(41)          1617.4341         1577.3734 
    45    11.8843    1561(40)          1618.4917         1577.3729 
    46    11.9043    1643(41)          1620.5919         1578.3727 
    47    11.9243    1609(40)          1621.7369         1578.3724 
    48    11.9443    1586(40)          1622.9290         1578.3721 
    49    11.9643    1597(40)          1625.1708         1579.3717 
    50    11.9843    1647(41)          1625.4653         1578.3716 
    51    12.0043    1579(40)          1627.8151         1579.3710 
    52    12.0243    1640(41)          1627.2240         1577.3707 
    53    12.0443    1649(41)          1629.6951         1578.3704 
    54    12.0643    1586(40)          1630.2324         1577.3702 
    55    12.0843    1665(41)          1631.8397         1577.3701 
    56    12.1043    1717(41)          1632.5212         1576.3699 
    57    12.1243    1660(41)          1635.2814         1577.3694 
    58    12.1443    1644(41)          1636.1260         1576.3694 
    59    12.1643    1645(41)          1638.0597         1576.3691 
    60    12.1843    1622(40)          1642.0889         1578.3691 
    61    12.2043    1628(40)          1644.2191         1578.3687 
    62    12.2243    1650(41)          1647.4580         1579.3684 
    63    12.2443    1598(40)          1647.8129         1577.3683 
    64    12.2643    1647(41)          1650.2920         1577.3683 
    65    12.2843    1623(40)          1652.9036         1577.3682 
    66    12.3043    1583(40)          1654.6576         1576.3678 
    67    12.3243    1673(41)          1657.5649         1576.3679 
    68    12.3443    1593(40)          1659.6366         1575.3677 
    69    12.3643    1636(40)          1663.8854         1576.3677 
    70    12.3843    1635(40)          1667.3253         1576.3677 
    71    12.4043    1671(41)          1669.9711         1575.3676 
    72    12.4243    1705(41)          1674.8398         1576.3674 
    73    12.4443    1581(40)          1677.9501         1575.3676 
    74    12.4643    1623(40)          1683.3220         1576.3673 
    75    12.4843    1635(40)          1685.9781         1574.3672 
    76    12.5043    1645(41)          1690.9442         1574.3672 
    77    12.5243    1607(40)          1696.2476         1574.3672 
    78    12.5443    1611(40)          1700.9198         1573.3672 
    79    12.5643    1642(41)          1706.9956         1573.3671 
    80    12.5843    1633(40)          1713.5139         1573.3669 
    81    12.6043    1605(40)          1720.5199         1573.3672 
    82    12.6243    1673(41)          1726.0629         1571.3672 
    83    12.6443    1636(40)          1734.2013         1571.3674 
    84    12.6643    1655(41)          1743.0001         1571.3672 
    85    12.6843    1698(41)          1752.5387         1571.3672 
    86    12.7043    1695(41)          1761.9082         1570.3674 
    87    12.7243    1675(41)          1773.2207         1570.3676 
    88    12.7443    1688(41)          1787.6123         1572.3677 
    89    12.7643    1692(41)          1801.2557         1572.3678 
    90    12.7843    1726(42)          1814.3685         1570.3678 
    91    12.8043    1736(42)          1831.2351         1570.3679 
    92    12.8243    1740(42)          1850.2212         1570.3679 
    93    12.8443    1839(43)          1872.8079         1571.3683 
    94    12.8643    1793(42)          1896.6129         1570.3682 
    95    12.8843    1876(43)          1926.4352         1571.3685 
    96    12.9043    1914(44)          1960.2729         1571.3685 
    97    12.9243    1984(45)          2000.3630         1571.3687 
    98    12.9443    2007(45)          2048.1763         1571.3688 
    99    12.9643    2009(45)          2105.4214         1571.3691 
   100    12.9843    2123(46)          2173.9849         1571.3695 
   101    13.0043    2220(47)          2256.8855         1572.3694 
   102    13.0243    2324(48)          2356.1355         1570.3698 
   103    13.0443    2441(49)          2472.9272         1570.3698 
   104    13.0643    2623(51)          2608.5049         1571.3701 
   105    13.0843    2828(53)          2763.4980         1569.3705 
   106    13.1043    3067(55)          2954.0828         1567.3706 
   107    13.1243    3266(57)          3169.0481         1566.3707 
   108    13.1443    3570(60)          3429.3909         1564.3711 
   109    13.1643    3843(62)          3741.5764         1564.3713 
   110    13.1843    4294(66)          4123.1821         1564.3717 
   111    13.2043    4690(68)          4588.2422         1563.3718 
   112    13.2243    5348(73)          5151.9844         1563.3721 
   113    13.2443    5919(77)          5823.8721         1561.3723 
   114    13.2643    6741(82)          6625.5078         1560.3728 
   115    13.2843    7610(87)          7590.8511         1559.3730 
   116    13.3043    8660(93)          8776.9482         1558.3733 
   117    13.3243   10071(100)         10246.1260         1556.373 
   118    13.3443   11760(108)         12020.0742         1557.374 
   119    13.3643   13450(116)         13977.5771         1555.374 
   120    13.3843   15404(124)         15809.3418         1554.374 
   121    13.4043   16711(129)         17062.5527         1553.374 
   122    13.4243   17234(131)         17360.0820         1553.375 
   123    13.4443   16902(130)         16596.6387         1553.375 
   124    13.4643   15365(124)         14963.4248         1552.376 
   125    13.4843   12798(113)         12820.7656         1552.376 
   126    13.5043   10411(102)         10537.2363         1551.376 
   127    13.5243    8146(90)          8402.8506         1550.3773 
   128    13.5443    6429(80)          6590.5000         1548.3776 
   129    13.5642    5161(72)          5169.2554         1548.3778 
   130    13.5843    4342(66)          4121.5479         1547.3781 
   131    13.6043    3711(61)          3389.7295         1547.3784 
   132    13.6243    3367(58)          2896.4697         1545.3790 
   133    13.6443    3008(55)          2575.6235         1544.3794 
   134    13.6643    2800(53)          2373.0918         1545.3799 
   135    13.6843    2641(51)          2244.6958         1544.3804 
   136    13.7043    2510(50)          2164.6714         1543.3807 
   137    13.7243    2355(49)          2115.2952         1543.3811 
   138    13.7443    2337(48)          2083.1667         1543.3815 
   139    13.7643    2163(47)          2058.2402         1541.3820 
   140    13.7843    2139(46)          2037.5159         1539.3824 
   141    13.8043    2082(46)          2019.1041         1538.3829 
   142    13.8243    2080(46)          2000.5513         1537.3834 
   143    13.8443    2029(45)          1981.3215         1536.3840 
   144    13.8643    1931(44)          1962.4265         1536.3842 
   145    13.8843    1931(44)          1943.1528         1536.3846 
   146    13.9043    1894(44)          1922.8904         1535.3854 
   147    13.9243    1927(44)          1902.0179         1533.3856 
   148    13.9443    1975(44)          1885.8566         1535.3861 
   149    13.9643    1803(42)          1866.6381         1533.3866 
   150    13.9843    1881(43)          1849.5133         1532.3872 
   151    14.0043    1907(44)          1834.5557         1532.3876 
   152    14.0243    1810(43)          1820.7847         1532.3879 
   153    14.0443    1850(43)          1808.1758         1532.3885 
   154    14.0642    1850(43)          1797.6790         1533.3889 
   155    14.0843    1771(42)          1785.2279         1531.3895 
   156    14.1043    1822(43)          1776.7502         1532.3900 
   157    14.1243    1877(43)          1767.1725         1531.3904 
   158    14.1443    1870(43)          1759.4232         1531.3910 
   159    14.1643    1848(43)          1751.4365         1530.3916 
   160    14.1843    1732(42)          1744.1512         1529.3920 
   161    14.2043    1789(42)          1736.5142         1527.3926 
   162    14.2243    1737(42)          1727.4761         1523.3929 
   163    14.2443    1725(42)          1720.9952         1521.3936 
   164    14.2643    1710(41)          1712.0339         1516.3943 
   165    14.2843    1696(41)          1705.5599         1513.3949 
   166    14.3043    1738(42)          1700.5444         1511.3953 
   167    14.3243    1733(42)          1694.9641         1508.3958 
   168    14.3443    1716(41)          1688.7981         1504.3965 
   169    14.3643    1648(41)          1683.0286         1500.3967 
   170    14.3843    1631(40)          1678.6416         1497.3972 
   171    14.4043    1655(41)          1677.6256         1497.3977 
   172    14.4243    1670(41)          1673.9718         1494.3984 
   173    14.4443    1628(40)          1671.6730         1492.3988 
   174    14.4643    1648(41)          1670.4828         1490.3994 
   175    14.4843    1580(40)          1671.8967         1491.3999 
   176    14.5043    1640(40)          1673.0387         1491.4004 
   177    14.5243    1592(40)          1673.1615         1490.4010 
   178    14.5443    1645(41)          1672.6422         1488.4016 
   179    14.5642    1636(40)          1673.4882         1487.4023 
   180    14.5843    1670(41)          1676.7089         1488.4028 
   181    14.6043    1677(41)          1678.3165         1487.4032 
   182    14.6243    1666(41)          1681.3264         1487.4038 
   183    14.6443    1610(40)          1681.7563         1484.4044 
   184    14.6643    1647(41)          1683.6270         1482.4049 
   185    14.6843    1638(40)          1685.9631         1480.4055 
   186    14.7043    1621(40)          1689.7930         1479.4063 
   187    14.7243    1640(40)          1693.1488         1477.4067 
   188    14.7443    1637(40)          1698.0679         1476.4072 
   189    14.7643    1653(41)          1704.5936         1476.4077 
   190    14.7843    1644(41)          1708.7748         1473.4083 
   191    14.8043    1627(40)          1714.6685         1471.4087 
   192    14.8243    1660(41)          1722.3403         1470.4091 
   193    14.8443    1685(41)          1730.8685         1469.4097 
   194    14.8643    1661(41)          1740.3435         1468.4104 
   195    14.8843    1678(41)          1750.8751         1467.4110 
   196    14.9043    1733(42)          1761.5950         1465.4114 
   197    14.9243    1672(41)          1775.6677         1465.4120 
   198    14.9443    1737(42)          1791.2952         1465.4125 
   199    14.9643    1725(42)          1807.7352         1464.4135 
   200    14.9843    1809(43)          1827.4523         1464.4137 
   201    15.0043    1787(42)          1847.5786         1462.4141 
   202    15.0243    1830(43)          1869.8472         1459.4148 
   203    15.0443    1853(43)          1896.7771         1457.4152 
   204    15.0642    1902(44)          1928.2563         1455.4158 
   205    15.0843    1908(44)          1966.2926         1454.4164 
   206    15.1043    1899(44)          2011.0919         1453.4170 
   207    15.1243    1993(45)          2062.0706         1450.4174 
   208    15.1443    2084(46)          2124.8652         1449.4178 
   209    15.1643    2196(47)          2198.3086         1447.4183 
   210    15.1843    2205(47)          2286.4626         1446.4189 
   211    15.2043    2341(48)          2390.6362         1445.4193 
   212    15.2243    2515(50)          2512.5513         1443.4199 
   213    15.2443    2604(51)          2659.5449         1444.4204 
   214    15.2643    2900(54)          2829.9871         1442.4211 
   215    15.2843    2989(55)          3031.6519         1439.4214 
   216    15.3043    3308(58)          3274.1626         1437.4220 
   217    15.3243    3613(60)          3566.1304         1435.4225 
   218    15.3443    3962(63)          3921.3545         1435.4230 
   219    15.3643    4449(67)          4291.9521         1375.4235 
   220    15.3843    4873(70)          4815.2515         1375.4238 
   221    15.4043    5527(74)          5449.9150         1372.4248 
   222    15.4243    6334(80)          6227.1445         1370.4249 
   223    15.4443    7340(86)          7178.1650         1369.4250 
   224    15.4643    8345(91)          8333.0410         1370.4263 
   225    15.4843    9712(99)          9699.9111         1369.4265 
   226    15.5043   11352(107)         11255.8506         1368.426 
   227    15.5243   12908(114)         12926.4834         1368.427 
   228    15.5443   14556(121)         14601.7275         1368.427 
   229    15.5642   16366(128)         16172.8145         1367.428 
   230    15.5843   17514(132)         17538.2539         1367.428 
   231    15.6042   18847(137)         18546.8516         1367.429 
   232    15.6243   19407(139)         18986.2520         1366.429 
   233    15.6443   19242(139)         18662.4922         1364.430 
   234    15.6643   18016(134)         17531.0313         1364.430 
   235    15.6843   16267(128)         15732.0576         1364.431 
   236    15.7043   13811(118)         13535.5078         1363.431 
   237    15.7243   11185(106)         11238.2998         1363.431 
   238    15.7443    8691(93)          9079.9746         1363.4323 
   239    15.7643    6636(81)          7213.5332         1363.4326 
   240    15.7843    5215(72)          5705.3877         1362.4327 
   241    15.8043    4236(65)          4556.7622         1362.4335 
   242    15.8243    3635(60)          3722.9084         1362.4338 
   243    15.8443    3106(56)          3139.5791         1361.4341 
   244    15.8643    2705(52)          2743.4399         1360.4347 
   245    15.8843    2478(50)          2467.9155         1358.4348 
   246    15.9043    2315(48)          2288.7866         1358.4354 
   247    15.9243    2126(46)          2171.2302         1356.4357 
   248    15.9443    1956(44)          2090.8562         1354.4360 
   249    15.9643    1964(44)          2034.4368         1353.4365 
   250    15.9843    1869(43)          1990.6440         1351.4365 
   251    16.0043    1807(43)          1955.5176         1350.4374 
   252    16.0243    1804(42)          1924.4193         1349.4374 
   253    16.0443    1843(43)          1895.2878         1348.4376 
   254    16.0643    1779(42)          1866.0873         1346.4382 
   255    16.0843    1630(40)          1839.4342         1346.4384 
   256    16.1043    1700(41)          1810.3126         1343.4387 
   257    16.1243    1709(41)          1784.8875         1343.4391 
   258    16.1443    1609(40)          1759.3754         1342.4392 
   259    16.1643    1656(41)          1734.9889         1341.4396 
   260    16.1843    1684(41)          1711.8904         1340.4399 
   261    16.2043    1661(41)          1689.1827         1338.4403 
   262    16.2243    1576(40)          1669.9133         1338.4403 
   263    16.2443    1606(40)          1651.0767         1337.4404 
   264    16.2643    1618(40)          1632.6370         1335.4410 
   265    16.2843    1543(39)          1614.5308         1332.4414 
   266    16.3043    1570(40)          1599.6826         1331.4414 
   267    16.3243    1517(39)          1585.0081         1329.4415 
   268    16.3443    1530(39)          1569.4263         1325.4420 
   269    16.3643    1541(39)          1557.8590         1324.4421 
   270    16.3843    1532(39)          1549.2369         1325.4423 
   271    16.4043    1556(39)          1541.4972         1326.4425 
   272    16.4243    1486(39)          1532.5900         1325.4425 
   273    16.4443    1481(38)          1523.4775         1323.4431 
   274    16.4643    1498(39)          1516.1338         1322.4430 
   275    16.4843    1508(39)          1510.5469         1322.4432 
   276    16.5043    1528(39)          1503.7209         1320.4434 
   277    16.5243    1542(39)          1498.6763         1319.4436 
   278    16.5443    1515(39)          1493.4500         1317.4436 
   279    16.5643    1453(38)          1490.0959         1316.4438 
   280    16.5843    1435(38)          1487.6847         1315.4441 
   281    16.6043    1462(38)          1489.2998         1317.4440 
   282    16.6243    1474(38)          1489.0375         1316.4442 
   283    16.6443    1523(39)          1490.0020         1315.4442 
   284    16.6643    1550(39)          1492.3103         1314.4443 
   285    16.6843    1501(39)          1497.1012         1314.4445 
   286    16.7043    1509(39)          1502.5626         1313.4446 
   287    16.7243    1518(39)          1507.9758         1310.4447 
   288    16.7443    1496(39)          1517.7805         1309.4446 
   289    16.7643    1490(39)          1529.6353         1307.4448 
   290    16.7843    1561(40)          1545.4514         1305.4447 
   291    16.8043    1577(40)          1569.3652         1306.4448 
   292    16.8243    1579(40)          1597.6460         1305.4447 
   293    16.8443    1677(41)          1633.5681         1304.4448 
   294    16.8643    1649(41)          1680.3872         1305.4448 
   295    16.8843    1735(42)          1733.4957         1302.4447 
   296    16.9043    1823(43)          1800.7692         1301.4449 
   297    16.9243    1830(43)          1883.7083         1301.4447 
   298    16.9443    1886(43)          1983.8582         1301.4448 
   299    16.9643    2037(45)          2102.6353         1302.4447 
   300    16.9843    2195(47)          2231.4614         1301.4446 
   301    17.0043    2363(49)          2355.8379         1299.4445 
   302    17.0243    2550(51)          2455.3003         1300.4446 
   303    17.0443    2543(50)          2501.3193         1300.4443 
   304    17.0643    2655(52)          2479.9043         1298.4442 
   305    17.0843    2542(50)          2399.6699         1299.4442 
   306    17.1043    2327(48)          2273.4539         1299.4441 
   307    17.1243    2103(46)          2122.5850         1297.4440 
   308    17.1443    1959(44)          1972.6851         1298.4436 
   309    17.1643    1731(42)          1834.8574         1298.4436 
   310    17.1843    1609(40)          1717.6895         1297.4436 
   311    17.2043    1576(40)          1626.0631         1297.4431 
   312    17.2243    1583(40)          1556.7737         1296.4430 
   313    17.2443    1498(39)          1508.3124         1296.4427 
   314    17.2643    1511(39)          1476.4479         1297.4426 
   315    17.2843    1397(37)          1456.2235         1298.4425 
   316    17.3043    1436(38)          1443.4584         1298.4423 
   317    17.3243    1439(38)          1435.8418         1297.4421 
   318    17.3443    1418(38)          1433.8209         1297.4418 
   319    17.3643    1478(38)          1432.4094         1294.4417 
   320    17.3843    1434(38)          1436.0173         1293.4414 
   321    17.4043    1446(38)          1443.3513         1293.4413 
   322    17.4243    1481(38)          1454.3730         1294.4409 
   323    17.4443    1476(38)          1465.2854         1292.4403 
   324    17.4643    1504(39)          1480.4324         1291.4404 
   325    17.4843    1531(39)          1500.9833         1292.4397 
   326    17.5043    1508(39)          1524.2963         1293.4395 
   327    17.5243    1481(38)          1546.1503         1292.4388 
   328    17.5443    1558(39)          1563.5315         1290.4385 
   329    17.5643    1524(39)          1575.7885         1291.4386 
   330    17.5843    1577(40)          1574.7217         1290.4379 
   331    17.6043    1565(40)          1562.9971         1290.4377 
   332    17.6243    1575(40)          1542.9954         1291.4373 
   333    17.6443    1538(39)          1517.6110         1292.4366 
   334    17.6643    1466(38)          1487.8732         1290.4364 
   335    17.6843    1480(38)          1461.0046         1289.4360 
   336    17.7043    1412(38)          1437.0806         1287.4357 
   337    17.7243    1422(38)          1421.0774         1288.4352 
   338    17.7443    1429(38)          1409.1143         1288.4346 
   339    17.7643    1397(37)          1400.7803         1287.4342 
   340    17.7843    1421(38)          1397.4254         1287.4332 
   341    17.8043    1393(37)          1396.3885         1286.4329 
   342    17.8243    1513(39)          1400.1265         1287.4325 
   343    17.8443    1434(38)          1405.2784         1287.4319 
   344    17.8643    1418(38)          1411.6948         1286.4315 
   345    17.8843    1431(38)          1421.4581         1286.4310 
   346    17.9043    1423(38)          1434.9164         1287.4304 
   347    17.9243    1465(38)          1448.6963         1285.4298 
   348    17.9443    1460(38)          1469.6919         1286.4291 
   349    17.9643    1512(39)          1496.9928         1288.4286 
   350    17.9843    1522(39)          1527.7848         1287.4281 
   351    18.0043    1553(39)          1568.2563         1288.4274 
   352    18.0243    1577(40)          1614.6432         1286.4266 
   353    18.0443    1689(41)          1675.4045         1288.4261 
   354    18.0643    1766(42)          1740.5559         1286.4254 
   355    18.0843    1784(42)          1827.0378         1287.4248 
   356    18.1043    1924(44)          1926.1704         1287.4242 
   357    18.1243    1948(44)          2038.4592         1285.4232 
   358    18.1443    2097(46)          2155.5601         1284.4226 
   359    18.1643    2294(48)          2250.4209         1284.4220 
   360    18.1843    2311(48)          2312.3940         1283.4211 
   361    18.2043    2389(49)          2326.4839         1283.4204 
   362    18.2243    2322(48)          2283.8372         1284.4197 
   363    18.2443    2224(47)          2191.4209         1284.4188 
   364    18.2643    2030(45)          2065.5898         1282.4180 
   365    18.2843    1879(43)          1929.5552         1282.4170 
   366    18.3043    1749(42)          1799.4391         1284.4164 
   367    18.3243    1662(41)          1680.0386         1282.4155 
   368    18.3443    1482(38)          1583.8076         1283.4148 
   369    18.3643    1446(38)          1507.8057         1283.4141 
   370    18.3843    1477(38)          1450.1615         1282.4131 
   371    18.4043    1434(38)          1410.5006         1283.4122 
   372    18.4243    1369(37)          1383.1177         1284.4114 
   373    18.4443    1342(37)          1362.6565         1283.4105 
   374    18.4643    1323(36)          1348.4197         1282.4098 
   375    18.4843    1348(37)          1340.3925         1283.4086 
   376    18.5043    1341(37)          1332.1483         1281.4076 
   377    18.5243    1386(37)          1328.7023         1282.4067 
   378    18.5443    1359(37)          1327.3894         1284.4058 
   379    18.5643    1334(37)          1322.7693         1282.4049 
   380    18.5843    1310(36)          1320.5588         1282.4037 
   381    18.6043    1318(36)          1316.5845         1280.4028 
   382    18.6243    1321(36)          1313.7451         1279.4016 
   383    18.6443    1367(37)          1311.9890         1279.4008 
   384    18.6643    1335(37)          1309.2942         1278.3999 
   385    18.6843    1355(37)          1308.6561         1279.3987 
   386    18.7043    1338(37)          1306.0792         1278.3976 
   387    18.7243    1303(36)          1303.5709         1277.3964 
   388    18.7443    1260(35)          1301.1383         1276.3954 
   389    18.7643    1344(37)          1300.7863         1277.3943 
   390    18.7843    1300(36)          1298.5177         1276.3933 
   391    18.8043    1339(37)          1297.3325         1276.3921 
   392    18.8243    1369(37)          1294.2289         1274.3909 
   393    18.8443    1334(37)          1293.2040         1274.3900 
   394    18.8643    1349(37)          1294.2526         1276.3887 
   395    18.8843    1322(36)          1291.3702         1274.3875 
   396    18.9043    1315(36)          1290.5516         1274.3862 
   397    18.9243    1299(36)          1289.7916         1274.3850 
   398    18.9443    1318(36)          1289.0854         1274.3840 
   399    18.9643    1292(36)          1288.4282         1274.3828 
   400    18.9843    1327(36)          1287.8154         1274.3815 
   401    19.0043    1332(36)          1286.2435         1273.3801 
   402    19.0243    1339(37)          1284.7089         1272.3788 
   403    19.0443    1254(35)          1285.2083         1273.3773 
   404    19.0643    1290(36)          1284.7393         1273.3763 
   405    19.0843    1259(35)          1283.2986         1272.3751 
   406    19.1043    1283(36)          1283.8843         1273.3739 
   407    19.1243    1272(36)          1281.4938         1271.3723 
   408    19.1443    1278(36)          1279.1259         1269.3711 
   409    19.1643    1270(36)          1278.7784         1269.3698 
   410    19.1843    1387(37)          1277.4500         1268.3684 
   411    19.2043    1370(37)          1278.1392         1269.3671 
   412    19.2243    1286(36)          1276.8445         1268.3655 
   413    19.2443    1285(36)          1275.5656         1267.3645 
   414    19.2643    1324(36)          1275.3000         1267.3628 
   415    19.2843    1303(36)          1274.0481         1266.3615 
   416    19.3043    1310(36)          1272.8081         1265.3599 
   417    19.3243    1310(36)          1272.5797         1265.3584 
   418    19.3443    1329(36)          1272.3621         1265.3569 
   419    19.3643    1286(36)          1272.1545         1265.3556 
   420    19.3843    1289(36)          1272.9561         1266.3539 
   421    19.4043    1270(36)          1270.7666         1264.3524 
   422    19.4243    1331(36)          1269.5858         1263.3512 
   423    19.4443    1313(36)          1268.4125         1262.3497 
   424    19.4643    1282(36)          1267.2461         1261.3479 
   425    19.4843    1295(36)          1268.0870         1262.3464 
   426    19.5043    1293(36)          1266.9346         1261.3450 
   427    19.5243    1276(36)          1268.7880         1263.3433 
   428    19.5443    1289(36)          1267.6472         1262.3417 
   429    19.5643    1240(35)          1267.5121         1262.3401 
   430    19.5843    1304(36)          1266.4697         1261.3385 
   431    19.6043    1288(36)          1265.6034         1261.3370 
   432    19.6243    1249(35)          1264.1641         1260.3352 
   433    19.6443    1303(36)          1264.0670         1260.3336 
   434    19.6643    1311(36)          1263.9736         1260.3319 
   435    19.6843    1316(36)          1264.8842         1261.3303 
   436    19.7043    1258(35)          1263.7981         1260.3287 
   437    19.7243    1294(36)          1262.7150         1259.3267 
   438    19.7443    1264(36)          1261.6356         1258.3253 
   439    19.7643    1282(36)          1261.5590         1258.3235 
   440    19.7843    1330(36)          1260.4850         1257.3217 
   441    19.8043    1260(35)          1261.4139         1258.3199 
   442    19.8243    1319(36)          1264.3453         1261.3181 
   443    19.8443    1272(36)          1262.2797         1259.3167 
   444    19.8643    1258(35)          1262.2158         1259.3147 
   445    19.8843    1300(36)          1262.1544         1259.3129 
   446    19.9043    1263(36)          1262.0953         1259.3112 
   447    19.9243    1265(36)          1262.0380         1259.3092 
   448    19.9443    1285(36)          1260.9829         1258.3075 
   449    19.9643    1312(36)          1260.9299         1258.3059 
   450    19.9843    1275(36)          1262.8785         1260.3041 
   451    20.0043    1315(36)          1261.8287         1259.3021 
   452    20.0243    1295(36)          1260.7808         1258.3003 
   453    20.0443    1292(36)          1257.7343         1255.2983 
   454    20.0643    1274(36)          1258.6895         1256.2964 
   455    20.0843    1268(36)          1258.6462         1256.2947 
   456    20.1043    1242(35)          1259.6042         1257.2926 
   457    20.1243    1265(36)          1258.5638         1256.2908 
   458    20.1443    1291(36)          1259.3855         1257.2888 
   459    20.1643    1284(36)          1256.3499         1254.2869 
   460    20.1843    1229(35)          1255.2463         1253.2852 
   461    20.2043    1249(35)          1256.2140         1254.2831 
   462    20.2243    1263(36)          1256.1829         1254.2811 
   463    20.2443    1302(36)          1257.1526         1255.2791 
   464    20.2643    1283(36)          1256.4185         1254.2772 
   465    20.2843    1320(36)          1256.3944         1254.2749 
   466    20.3043    1284(36)          1255.5178         1253.2732 
   467    20.3243    1294(36)          1255.4985         1253.2712 
   468    20.3443    1316(36)          1254.4802         1252.2692 
   469    20.3643    1256(35)          1252.4630         1250.2671 
   470    20.3843    1232(35)          1254.4468         1252.2650 
   471    20.4043    1342(37)          1254.4319         1252.2632 
   472    20.4243    1228(35)          1254.4177         1252.2610 
   473    20.4443    1249(35)          1255.4047         1253.2590 
   474    20.4643    1272(36)          1255.3925         1253.2567 
   475    20.4843    1276(36)          1255.3813         1253.2546 
   476    20.5043    1265(36)          1255.3712         1253.2526 
   477    20.5243    1253(35)          1255.3623         1253.2506 
   478    20.5443    1285(36)          1255.3540         1253.2483 
   479    20.5643    1305(36)          1255.3469         1253.2462 
   480    20.5843    1299(36)          1256.3408         1254.2441 
   481    20.6043    1253(35)          1257.3354         1255.2418 
   482    20.6243    1199(35)          1258.3314         1256.2399 
   483    20.6443    1229(35)          1256.3280         1254.2374 
   484    20.6643    1264(36)          1256.3259         1254.2354 
   485    20.6843    1249(35)          1256.3247         1254.2332 
   486    20.7043    1292(36)          1257.3245         1255.2310 
   487    20.7243    1259(35)          1257.3254         1255.2289 
   488    20.7443    1240(35)          1256.3271         1254.2264 
   489    20.7643    1213(35)          1257.3302         1255.2244 
   490    20.7843    1220(35)          1256.6504         1255.2223 
   491    20.8043    1232(35)          1255.6659         1254.2201 
   492    20.8243    1250(35)          1254.3414         1253.2177 
   493    20.8443    1215(35)          1253.3638         1252.2152 
   494    20.8643    1259(35)          1253.3872         1252.2131 
   495    20.8843    1260(35)          1253.4116         1252.2111 
   496    20.9043    1259(35)          1253.4363         1252.2084 
   497    20.9243    1249(35)          1254.4625         1253.2063 
   498    20.9443    1257(35)          1254.4897         1253.2041 
   499    20.9643    1204(35)          1252.5179         1251.2018 
   500    20.9843    1220(35)          1253.5472         1252.1995 
   501    21.0043    1236(35)          1253.5776         1252.1970 
   502    21.0243    1294(36)          1253.6094         1252.1947 
   503    21.0443    1230(35)          1253.6428         1252.1926 
   504    21.0643    1282(36)          1252.6772         1251.1902 
   505    21.0843    1229(35)          1251.7131         1250.1877 
   506    21.1043    1234(35)          1251.7507         1250.1854 
   507    21.1243    1240(35)          1249.7897         1248.1827 
   508    21.1443    1231(35)          1250.8309         1249.1807 
   509    21.1643    1253(35)          1249.8739         1248.1783 
   510    21.1843    1209(35)          1250.9186         1249.1759 
   511    21.2043    1208(35)          1250.9653         1249.1732 
   512    21.2243    1262(36)          1251.0146         1249.1710 
   513    21.2443    1254(35)          1251.0663         1249.1686 
   514    21.2643    1255(35)          1251.1527         1249.1661 
   515    21.2843    1279(36)          1251.2101         1249.1638 
   516    21.3043    1267(36)          1250.2701         1248.1613 
   517    21.3243    1268(36)          1251.3499         1249.1589 
   518    21.3443    1234(35)          1252.4167         1250.1565 
   519    21.3643    1237(35)          1250.4873         1248.1541 
   520    21.3843    1266(36)          1251.5618         1249.1516 
   521    21.4043    1182(34)          1250.6404         1248.1492 
   522    21.4243    1217(35)          1251.7234         1249.1466 
   523    21.4443    1209(35)          1251.8115         1249.1443 
   524    21.4643    1223(35)          1251.9047         1249.1417 
   525    21.4843    1195(35)          1252.0038         1249.1394 
   526    21.5043    1192(35)          1253.1089         1250.1367 
   527    21.5243    1276(36)          1253.2207         1250.1340 
   528    21.5443    1264(36)          1253.3403         1250.1317 
   529    21.5643    1263(36)          1253.4680         1250.1290 
   530    21.5843    1251(35)          1253.6051         1250.1267 
   531    21.6043    1281(36)          1252.7522         1249.1241 
   532    21.6243    1217(35)          1252.9111         1249.1218 
   533    21.6443    1217(35)          1253.0825         1249.1190 
   534    21.6643    1231(35)          1252.2695         1248.1168 
   535    21.6843    1272(36)          1253.4734         1249.1141 
   536    21.7043    1265(36)          1252.6974         1248.1116 
   537    21.7243    1262(36)          1252.9452         1248.1090 
   538    21.7443    1270(36)          1252.2208         1247.1064 
   539    21.7643    1253(35)          1251.5294         1246.1038 
   540    21.7843    1254(35)          1254.0477         1246.1011 
   541    21.8043    1219(35)          1253.4741         1245.0988 
   542    21.8243    1228(35)          1257.0261         1247.0962 
   543    21.8443    1230(35)          1258.5880         1248.0935 
   544    21.8643    1218(35)          1259.2258         1248.0911 
   545    21.8843    1247(35)          1259.9502         1248.0884 
   546    21.9043    1200(35)          1259.7743         1247.0857 
   547    21.9243    1244(35)          1259.7126         1246.0833 
   548    21.9443    1274(36)          1263.6665         1246.0807 
   549    21.9643    1256(35)          1262.9368         1244.0780 
   550    21.9843    1223(35)          1263.4031         1243.0754 
   551    22.0043    1264(36)          1268.5608         1245.0728 
   552    22.0243    1265(36)          1270.6244         1245.0699 
   553    22.0443    1271(36)          1273.1188         1245.0677 
   554    22.0643    1229(35)          1277.1710         1246.0649 
   555    22.0843    1271(36)          1278.9282         1244.0625 
   556    22.1043    1298(36)          1282.5458         1243.0598 
   557    22.1243    1274(36)          1288.1818         1243.0571 
   558    22.1443    1307(36)          1292.9999         1241.0543 
   559    22.1643    1320(36)          1301.1743         1241.0521 
   560    22.1843    1329(36)          1311.8850         1242.0493 
   561    22.2043    1307(36)          1323.2721         1242.0464 
   562    22.2243    1318(36)          1338.3024         1244.0439 
   563    22.2443    1346(37)          1351.5117         1243.0414 
   564    22.2643    1335(37)          1365.7301         1243.0383 
   565    22.2843    1328(36)          1378.0372         1243.0361 
   566    22.3043    1370(37)          1387.2495         1244.0334 
   567    22.3243    1385(37)          1390.7853         1245.0306 
   568    22.3443    1352(37)          1386.2300         1244.0281 
   569    22.3643    1341(37)          1377.3375         1244.0256 
   570    22.3843    1337(37)          1366.6875         1246.0225 
   571    22.4043    1350(37)          1352.1924         1246.0198 
   572    22.4243    1336(37)          1335.7122         1244.0173 
   573    22.4443    1327(36)          1323.3750         1245.0148 
   574    22.4643    1316(36)          1311.0739         1244.0121 
   575    22.4843    1285(36)          1302.1914         1244.0095 
   576    22.5043    1258(35)          1295.6272         1244.0068 
   577    22.5243    1267(36)          1290.2084         1243.0042 
   578    22.5443    1294(36)          1289.6172         1245.0012 
   579    22.5643    1300(36)          1288.5249         1244.9988 
   580    22.5843    1300(36)          1286.6443         1242.9958 
   581    22.6043    1240(35)          1287.7556         1242.9934 
   582    22.6243    1270(36)          1289.7102         1242.9908 
   583    22.6443    1302(36)          1292.4325         1242.9882 
   584    22.6643    1222(35)          1296.9193         1243.9854 
   585    22.6843    1276(36)          1301.2467         1243.9828 
   586    22.7043    1275(36)          1305.5780         1242.9801 
   587    22.7243    1274(36)          1313.1757         1243.9773 
   588    22.7443    1293(36)          1320.3973         1242.9746 
   589    22.7643    1297(36)          1330.6824         1242.9720 
   590    22.7843    1297(36)          1342.5231         1241.9694 
   591    22.8043    1322(36)          1358.4340         1241.9667 
   592    22.8243    1414(38)          1376.9441         1240.9641 
   593    22.8443    1357(37)          1401.5966         1241.9613 
   594    22.8643    1472(38)          1429.9648         1241.9586 
   595    22.8843    1463(38)          1465.5828         1243.9558 
   596    22.9043    1484(39)          1504.6970         1243.9534 
   597    22.9243    1530(39)          1548.6581         1243.9507 
   598    22.9443    1574(40)          1593.0500         1241.9480 
   599    22.9643    1675(41)          1635.9869         1240.9453 
   600    22.9843    1658(41)          1670.6404         1240.9426 
   601    23.0043    1825(43)          1690.4431         1241.9397 
   602    23.0243    1800(42)          1689.6906         1241.9374 
   603    23.0443    1733(42)          1668.5587         1240.9346 
   604    23.0643    1693(41)          1633.5490         1241.9318 
   605    23.0843    1576(40)          1586.2483         1240.9292 
   606    23.1043    1503(39)          1536.7529         1241.9268 
   607    23.1243    1496(39)          1489.2969         1243.9240 
   608    23.1443    1379(37)          1442.5328         1241.9213 
   609    23.1643    1387(37)          1404.4866         1241.9189 
   610    23.1843    1332(36)          1374.8035         1242.9159 
   611    23.2043    1361(37)          1352.1515         1243.9133 
   612    23.2243    1363(37)          1334.6113         1243.9108 
   613    23.2443    1305(36)          1322.0339         1243.9080 
   614    23.2643    1263(36)          1312.2749         1242.9054 
   615    23.2843    1278(36)          1305.3359         1241.9030 
   616    23.3043    1305(36)          1300.4161         1240.9003 
   617    23.3243    1261(36)          1297.9144         1240.8976 
   618    23.3443    1286(36)          1296.3965         1240.8951 
   619    23.3643    1269(36)          1295.5566         1240.8921 
   620    23.3843    1305(36)          1295.1877         1240.8895 
   621    23.4043    1285(36)          1296.1498         1241.8868 
   622    23.4243    1236(35)          1296.3525         1241.8844 
   623    23.4443    1287(36)          1295.7391         1240.8818 
   624    23.4643    1315(36)          1296.8191         1240.8793 
   625    23.4843    1277(36)          1296.4991         1239.8766 
   626    23.5043    1265(36)          1297.3081         1239.8739 
   627    23.5243    1279(36)          1299.5176         1240.8716 
   628    23.5443    1268(36)          1299.5952         1239.8689 
   629    23.5643    1265(36)          1300.8156         1239.8658 
   630    23.5843    1316(36)          1302.1891         1239.8635 
   631    23.6043    1269(36)          1303.7253         1239.8608 
   632    23.6243    1273(36)          1305.4359         1239.8586 
   633    23.6443    1256(35)          1307.3323         1239.8558 
   634    23.6643    1295(36)          1307.4286         1237.8534 
   635    23.6843    1270(36)          1311.7399         1239.8508 
   636    23.7043    1261(36)          1314.2852         1239.8483 
   637    23.7243    1280(36)          1316.0896         1238.8458 
   638    23.7443    1264(36)          1320.1849         1239.8433 
   639    23.7643    1287(36)          1323.6134         1239.8407 
   640    23.7843    1326(36)          1327.4280         1239.8380 
   641    23.8043    1280(36)          1331.6946         1239.8357 
   642    23.8243    1345(37)          1335.4873         1238.8331 
   643    23.8443    1294(36)          1339.8890         1237.8306 
   644    23.8643    1311(36)          1345.9883         1237.8278 
   645    23.8843    1383(37)          1350.8807         1235.8254 
   646    23.9043    1348(37)          1356.6720         1233.8229 
   647    23.9243    1310(36)          1366.4749         1234.8203 
   648    23.9443    1408(38)          1376.3982         1234.8177 
   649    23.9643    1348(37)          1388.5060         1235.8152 
   650    23.9843    1375(37)          1400.7488         1235.8127 
   651    24.0043    1375(37)          1413.8706         1235.8103 
   652    24.0243    1385(37)          1426.3889         1234.8080 
   653    24.0443    1362(37)          1440.7288         1235.8054 
   654    24.0643    1413(38)          1453.5039         1235.8030 
   655    24.0843    1424(38)          1464.7194         1234.8007 
   656    24.1043    1444(38)          1476.9315         1234.7982 
   657    24.1243    1473(38)          1488.6320         1233.7957 
   658    24.1443    1469(38)          1504.9104         1235.7932 
   659    24.1643    1450(38)          1520.8446         1234.7909 
   660    24.1843    1585(40)          1541.2722         1234.7881 
   661    24.2043    1550(39)          1566.1720         1234.7860 
   662    24.2243    1486(39)          1596.4827         1234.7837 
   663    24.2443    1686(41)          1631.2886         1232.7811 
   664    24.2643    1678(41)          1676.9927         1233.7787 
   665    24.2843    1669(41)          1731.4706         1233.7762 
   666    24.3043    1709(41)          1796.2113         1231.7742 
   667    24.3243    1766(42)          1879.3158         1232.7717 
   668    24.3443    1869(43)          1981.0358         1232.7692 
   669    24.3643    1995(45)          2106.2844         1233.7668 
   670    24.3843    2123(46)          2256.0225         1231.7644 
   671    24.4043    2350(48)          2440.3159         1231.7623 
   672    24.4243    2535(50)          2662.8306         1232.7598 
   673    24.4443    2790(53)          2927.7139         1232.7577 
   674    24.4643    3190(56)          3240.7944         1231.7554 
   675    24.4843    3585(60)          3608.8809         1232.7529 
   676    24.5043    4089(64)          4027.2197         1233.7507 
   677    24.5243    4536(67)          4479.6196         1233.7484 
   678    24.5443    5200(72)          4936.6475         1234.7458 
   679    24.5643    5580(75)          5352.0410         1232.7435 
   680    24.5843    6003(77)          5693.3281         1232.7417 
   681    24.6043    6122(78)          5940.8359         1231.7390 
   682    24.6243    6244(79)          6104.6201         1231.7368 
   683    24.6443    6264(79)          6212.0205         1233.7349 
   684    24.6643    6258(79)          6292.4785         1234.7325 
   685    24.6843    6195(79)          6366.9536         1233.7303 
   686    24.7043    6267(79)          6435.3403         1234.7280 
   687    24.7243    6267(79)          6460.3892         1233.7260 
   688    24.7443    6307(79)          6398.4253         1233.7236 
   689    24.7643    5931(77)          6213.1592         1233.7214 
   690    24.7843    5784(76)          5894.3560         1232.7192 
   691    24.8043    5444(74)          5460.6587         1232.7172 
   692    24.8243    4870(70)          4945.3159         1230.7150 
   693    24.8443    4266(65)          4398.2944         1230.7129 
   694    24.8643    3844(62)          3861.6875         1230.7106 
   695    24.8843    3381(58)          3369.3149         1230.7086 
   696    24.9043    2996(55)          2941.6455         1230.7063 
   697    24.9243    2612(51)          2588.1206         1231.7042 
   698    24.9443    2479(50)          2303.7417         1229.7020 
   699    24.9643    2242(47)          2086.3792         1229.6998 
   700    24.9843    2076(46)          1923.7122         1229.6979 
   701    25.0043    1887(43)          1803.7546         1228.6959 
   702    25.0243    1721(41)          1719.2743         1229.6936 
   703    25.0443    1771(42)          1657.9823         1228.6918 
   704    25.0643    1711(41)          1617.1515         1229.6898 
   705    25.0843    1684(41)          1588.7091         1228.6875 
   706    25.1043    1666(41)          1569.6857         1227.6855 
   707    25.1243    1612(40)          1559.2302         1227.6835 
   708    25.1443    1587(40)          1553.7383         1226.6816 
   709    25.1643    1583(40)          1553.8134         1227.6796 
   710    25.1843    1560(39)          1553.0693         1225.6774 
   711    25.2043    1542(39)          1554.5300         1225.6755 
   712    25.2243    1522(39)          1555.0238         1226.6736 
   713    25.2443    1504(39)          1549.6194         1225.6716 
   714    25.2643    1502(39)          1540.2351         1225.6697 
   715    25.2843    1474(38)          1525.9042         1225.6675 
   716    25.3043    1503(39)          1506.5457         1224.6658 
   717    25.3243    1422(38)          1486.5916         1225.6637 
   718    25.3443    1536(39)          1463.6293         1224.6620 
   719    25.3643    1473(38)          1443.0673         1225.6599 
   720    25.3843    1384(37)          1422.9255         1225.6582 
   721    25.4043    1390(37)          1404.1436         1224.6563 
   722    25.4243    1430(38)          1389.2711         1225.6543 
   723    25.4443    1433(38)          1375.6583         1225.6526 
   724    25.4643    1377(37)          1365.3282         1226.6508 
   725    25.4843    1385(37)          1354.6921         1225.6490 
   726    25.5043    1337(37)          1346.6483         1225.6471 
   727    25.5243    1344(37)          1339.9238         1225.6454 
   728    25.5443    1394(37)          1334.2706         1225.6434 
   729    25.5643    1330(36)          1329.4788         1225.6418 
   730    25.5843    1316(36)          1325.3802         1225.6400 
   731    25.6043    1325(36)          1321.8470         1225.6384 
   732    25.6243    1341(37)          1317.7842         1224.6365 
   733    25.6443    1374(37)          1315.1232         1224.6345 
   734    25.6643    1336(37)          1313.8171         1225.6331 
   735    25.6843    1313(36)          1311.8320         1225.6312 
   736    25.7043    1332(36)          1311.1464         1226.6296 
   737    25.7243    1334(37)          1307.7450         1224.6278 
   738    25.7443    1334(37)          1306.3341         1224.6263 
   739    25.7643    1303(36)          1304.4875         1223.6244 
   740    25.7843    1325(36)          1304.7736         1224.6230 
   741    25.8043    1304(36)          1305.4878         1225.6213 
   742    25.8243    1372(37)          1304.4962         1224.6195 
   743    25.8443    1361(37)          1305.8169         1225.6178 
   744    25.8643    1306(36)          1305.4751         1224.6166 
   745    25.8843    1309(36)          1307.5039         1225.6149 
   746    25.9043    1313(36)          1309.9518         1226.6130 
   747    25.9243    1314(36)          1310.8860         1225.6116 
   748    25.9443    1325(36)          1313.4026         1225.6100 
   749    25.9643    1356(37)          1315.6420         1224.6084 
   750    25.9843    1356(37)          1321.8119         1226.6072 
   751    26.0043    1331(36)          1326.2134         1225.6053 
   752    26.0243    1416(38)          1332.2813         1224.6042 
   753    26.0443    1390(37)          1341.6172         1224.6024 
   754    26.0643    1410(38)          1353.0330         1223.6011 
   755    26.0843    1399(37)          1369.5587         1223.5996 
   756    26.1043    1431(38)          1390.4341         1222.5983 
   757    26.1243    1447(38)          1420.0405         1223.5967 
   758    26.1443    1577(40)          1455.7930         1222.5952 
   759    26.1643    1577(40)          1501.9348         1222.5938 
   760    26.1843    1561(40)          1558.2980         1222.5927 
   761    26.2043    1613(40)          1623.9666         1221.5909 
   762    26.2243    1758(42)          1700.8837         1222.5896 
   763    26.2443    1732(42)          1782.5597         1221.5884 
   764    26.2643    1847(43)          1868.1627         1223.5869 
   765    26.2843    1862(43)          1944.0132         1222.5856 
   766    26.3043    1950(44)          2005.3176         1223.5844 
   767    26.3243    2014(45)          2038.5128         1222.5826 
   768    26.3443    2001(45)          2042.6694         1223.5817 
   769    26.3643    2010(45)          2014.3232         1222.5804 
   770    26.3843    1905(44)          1962.5010         1223.5787 
   771    26.4043    1908(44)          1890.8267         1222.5776 
   772    26.4243    1883(43)          1810.8785         1222.5765 
   773    26.4443    1788(42)          1730.5085         1223.5756 
   774    26.4643    1665(41)          1655.9594         1225.5740 
   775    26.4843    1692(41)          1588.1970         1226.5730 
   776    26.5043    1559(39)          1529.2826         1226.5715 
   777    26.5243    1538(39)          1480.7310         1226.5706 
   778    26.5443    1521(39)          1440.6683         1225.5692 
   779    26.5643    1486(39)          1410.1827         1225.5681 
   780    26.5843    1463(38)          1386.9745         1225.5671 
   781    26.6043    1452(38)          1369.7134         1225.5658 
   782    26.6243    1408(38)          1357.1882         1225.5647 
   783    26.6443    1352(37)          1348.3850         1225.5638 
   784    26.6643    1402(37)          1342.5300         1225.5626 
   785    26.6843    1418(38)          1338.0903         1224.5615 
   786    26.7043    1384(37)          1335.7549         1223.5602 
   787    26.7243    1367(37)          1336.4088         1223.5593 
   788    26.7443    1349(37)          1339.0984         1223.5583 
   789    26.7643    1366(37)          1343.9960         1223.5574 
   790    26.7843    1418(38)          1350.3574         1222.5563 
   791    26.8043    1406(37)          1360.4781         1222.5553 
   792    26.8243    1419(38)          1373.6017         1222.5542 
   793    26.8443    1458(38)          1390.9890         1223.5530 
   794    26.8643    1409(38)          1410.6506         1223.5521 
   795    26.8843    1456(38)          1433.3759         1223.5514 
   796    26.9043    1432(38)          1458.6367         1223.5504 
   797    26.9243    1512(39)          1485.3875         1223.5496 
   798    26.9443    1480(38)          1513.1434         1224.5485 
   799    26.9643    1564(40)          1538.3351         1224.5475 
   800    26.9843    1575(40)          1560.0804         1223.5469 
   801    27.0043    1605(40)          1580.8628         1223.5459 
   802    27.0243    1600(40)          1600.5967         1222.5452 
   803    27.0443    1698(41)          1625.1299         1223.5443 
   804    27.0643    1634(40)          1653.6699         1222.5436 
   805    27.0843    1612(40)          1693.1616         1223.5426 
   806    27.1043    1793(42)          1741.6168         1222.5417 
   807    27.1243    1775(42)          1802.4592         1222.5409 
   808    27.1443    1822(43)          1872.9738         1222.5402 
   809    27.1643    1875(43)          1949.6941         1223.5394 
   810    27.1843    2078(46)          2023.0271         1223.5388 
   811    27.2043    2077(46)          2083.7874         1223.5381 
   812    27.2243    2006(45)          2121.5981         1223.5372 
   813    27.2443    2098(46)          2128.4653         1222.5366 
   814    27.2643    2118(46)          2105.0439         1222.5360 
   815    27.2843    2114(46)          2055.0334         1223.5354 
   816    27.3043    1939(44)          1982.2898         1222.5347 
   817    27.3243    1933(44)          1899.2361         1223.5341 
   818    27.3443    1838(43)          1811.2476         1223.5333 
   819    27.3643    1691(41)          1723.0417         1222.5327 
   820    27.3843    1591(40)          1646.5105         1223.5317 
   821    27.4043    1580(40)          1577.9734         1222.5311 
   822    27.4243    1500(39)          1521.2246         1223.5308 
   823    27.4443    1447(38)          1474.1487         1222.5302 
   824    27.4643    1376(37)          1436.7435         1221.5294 
   825    27.4843    1390(37)          1408.7162         1221.5289 
   826    27.5043    1410(38)          1387.6692         1221.5282 
   827    27.5243    1424(38)          1371.2578         1220.5277 
   828    27.5443    1318(36)          1356.4725         1219.5276 
   829    27.5643    1411(38)          1348.0474         1218.5270 
   830    27.5843    1361(37)          1343.3854         1218.5267 
   831    27.6043    1366(37)          1339.5771         1218.5261 
   832    27.6243    1383(37)          1338.1503         1217.5256 
   833    27.6443    1307(36)          1340.5701         1218.5251 
   834    27.6643    1382(37)          1342.9091         1217.5248 
   835    27.6843    1416(38)          1348.4319         1217.5245 
   836    27.7043    1399(37)          1358.6169         1219.5240 
   837    27.7243    1433(38)          1371.1909         1220.5237 
   838    27.7443    1387(37)          1388.1494         1221.5232 
   839    27.7643    1437(38)          1408.7683         1220.5228 
   840    27.7843    1497(39)          1437.5684         1220.5222 
   841    27.8043    1485(39)          1474.2418         1219.5221 
   842    27.8243    1559(39)          1523.4792         1220.5216 
   843    27.8443    1622(40)          1581.7551         1218.5212 
   844    27.8643    1657(41)          1658.0146         1221.5212 
   845    27.8843    1750(42)          1744.3177         1221.5209 
   846    27.9043    1866(43)          1841.2966         1220.5208 
   847    27.9243    1923(44)          1947.5112         1220.5203 
   848    27.9443    1931(44)          2054.6680         1219.5200 
   849    27.9643    2076(46)          2154.1753         1218.5197 
   850    27.9843    2127(46)          2235.1292         1218.5195 
   851    28.0043    2237(47)          2284.3950         1217.5193 
   852    28.0243    2238(47)          2297.7029         1217.5190 
   853    28.0443    2214(47)          2274.5027         1217.5189 
   854    28.0643    2178(47)          2221.5906         1218.5188 
   855    28.0843    2198(47)          2146.3562         1218.5188 
   856    28.1043    2117(46)          2061.4915         1219.5184 
   857    28.1243    2083(46)          1976.5408         1220.5182 
   858    28.1443    2002(45)          1898.2600         1219.5183 
   859    28.1643    1914(44)          1835.5438         1219.5181 
   860    28.1843    1795(42)          1791.6302         1220.5179 
   861    28.2043    1822(43)          1764.4653         1219.5179 
   862    28.2243    1799(42)          1756.0531         1219.5178 
   863    28.2443    1862(43)          1761.6333         1218.5179 
   864    28.2643    1801(42)          1780.6592         1220.5176 
   865    28.2843    1762(42)          1801.8467         1220.5177 
   866    28.3043    1752(42)          1818.7794         1219.5178 
   867    28.3243    1782(42)          1828.4323         1220.5177 
   868    28.3443    1743(42)          1821.3768         1220.5175 
   869    28.3643    1716(41)          1796.4668         1218.5175 
   870    28.3843    1710(41)          1758.9254         1217.5177 
   871    28.4043    1708(41)          1711.3344         1217.5175 
   872    28.4243    1614(40)          1657.6052         1217.5176 
   873    28.4443    1497(39)          1601.2465         1216.5178 
   874    28.4643    1593(40)          1547.0000         1215.5178 
   875    28.4843    1492(39)          1500.0999         1216.5176 
   876    28.5043    1498(39)          1457.5121         1216.5181 
   877    28.5243    1463(38)          1421.3976         1216.5182 
   878    28.5443    1438(38)          1390.9509         1215.5181 
   879    28.5643    1426(38)          1367.9240         1216.5183 
   880    28.5843    1393(37)          1347.9131         1215.5184 
   881    28.6043    1332(36)          1333.0941         1215.5184 
   882    28.6243    1324(36)          1320.6685         1214.5187 
   883    28.6443    1309(36)          1311.9196         1214.5190 
   884    28.6643    1343(37)          1305.2502         1214.5190 
   885    28.6843    1296(36)          1300.1877         1214.5193 
   886    28.7043    1304(36)          1294.3754         1212.5195 
   887    28.7243    1365(37)          1291.5558         1212.5198 
   888    28.7443    1317(36)          1290.5536         1213.5199 
   889    28.7643    1305(36)          1288.2573         1212.5200 
   890    28.7843    1380(37)          1288.6060         1213.5205 
   891    28.8043    1280(36)          1288.5795         1213.5206 
   892    28.8243    1292(36)          1289.2458         1213.5211 
   893    28.8443    1330(36)          1289.5752         1212.5211 
   894    28.8643    1317(36)          1291.7301         1212.5216 
   895    28.8843    1317(36)          1293.9149         1211.5219 
   896    28.9043    1346(37)          1298.3483         1211.5222 
   897    28.9243    1333(37)          1304.4171         1211.5225 
   898    28.9443    1351(37)          1312.5986         1211.5227 
   899    28.9643    1342(37)          1323.4841         1211.5231 
   900    28.9843    1325(36)          1337.7672         1211.5234 
   901    29.0043    1367(37)          1354.1993         1209.5239 
   902    29.0243    1391(37)          1379.5277         1211.5242 
   903    29.0443    1413(38)          1409.3982         1212.5245 
   904    29.0643    1429(38)          1443.2460         1211.5249 
   905    29.0843    1504(39)          1485.2539         1212.5254 
   906    29.1043    1500(39)          1531.6497         1212.5258 
   907    29.1243    1583(40)          1580.1949         1210.5265 
   908    29.1443    1601(40)          1634.0945         1211.5266 
   909    29.1643    1603(40)          1684.2478         1211.5275 
   910    29.1843    1636(40)          1727.1287         1211.5275 
   911    29.2043    1770(42)          1759.2573         1210.5283 
   912    29.2243    1805(42)          1779.6016         1210.5283 
   913    29.2443    1737(42)          1787.1594         1209.5292 
   914    29.2643    1744(42)          1788.4030         1210.5294 
   915    29.2843    1765(42)          1784.0070         1210.5300 
   916    29.3043    1795(42)          1778.1399         1209.5304 
   917    29.3243    1786(42)          1777.3303         1210.5310 
   918    29.3443    1755(42)          1779.5720         1209.5316 
   919    29.3643    1834(43)          1786.3806         1208.5321 
   920    29.3843    1821(43)          1796.0112         1208.5328 
   921    29.4043    1835(43)          1802.7690         1208.5331 
   922    29.4243    1847(43)          1801.4243         1208.5338 
   923    29.4443    1859(43)          1787.3361         1207.5343 
   924    29.4643    1761(42)          1761.4480         1207.5349 
   925    29.4843    1803(42)          1724.0032         1207.5355 
   926    29.5043    1754(42)          1676.7103         1206.5363 
   927    29.5243    1637(40)          1625.1156         1206.5369 
   928    29.5443    1600(40)          1570.0090         1204.5374 
   929    29.5643    1576(40)          1519.6919         1205.5382 
   930    29.5843    1492(39)          1472.5281         1205.5387 
   931    29.6043    1457(38)          1429.8578         1204.5393 
   932    29.6243    1449(38)          1396.1913         1206.5399 
   933    29.6443    1350(37)          1365.4425         1205.5409 
   934    29.6643    1317(36)          1342.1588         1206.5411 
   935    29.6843    1296(36)          1322.6750         1206.5420 
   936    29.7043    1293(36)          1307.2372         1206.5425 
   937    29.7243    1274(36)          1294.0916         1205.5436 
   938    29.7443    1288(36)          1286.5492         1207.5442 
   939    29.7643    1262(36)          1278.0181         1206.5447 
   940    29.7843    1249(35)          1272.0156         1206.5455 
   941    29.8043    1273(36)          1266.1626         1205.5461 
   942    29.8243    1289(36)          1263.1759         1206.5471 
   943    29.8443    1208(35)          1259.8464         1206.5476 
   944    29.8643    1268(36)          1257.8958         1207.5485 
   945    29.8843    1234(35)          1254.4774         1206.5494 
   946    29.9043    1207(35)          1252.3835         1206.5500 
   947    29.9243    1190(34)          1250.4946         1206.5509 
   948    29.9443    1214(35)          1248.8993         1206.5514 
   949    29.9643    1197(35)          1246.5010         1205.5522 
   950    29.9843    1224(35)          1244.2749         1204.5530 
   951    30.0043    1247(35)          1242.2017         1203.5541 
   952    30.0243    1214(35)          1241.2640         1203.5546 
   953    30.0443    1186(34)          1241.4498         1204.5555 
   954    30.0643    1176(34)          1239.7468         1203.5564 
   955    30.0843    1232(35)          1239.1490         1203.5570 
   956    30.1043    1172(34)          1238.6417         1203.5579 
   957    30.1243    1154(34)          1237.6414         1203.5588 
   958    30.1443    1253(35)          1238.3102         1204.5597 
   959    30.1643    1216(35)          1237.0570         1203.5605 
   960    30.1843    1212(35)          1234.5854         1201.5615 
   961    30.2043    1211(35)          1234.4756         1201.5623 
   962    30.2243    1172(34)          1234.4323         1201.5632 
   963    30.2443    1230(35)          1234.4528         1201.5640 
   964    30.2643    1222(35)          1235.5361         1202.5648 
   965    30.2843    1210(35)          1234.6814         1201.5659 
   966    30.3043    1195(35)          1234.8876         1201.5669 
   967    30.3243    1163(34)          1235.1545         1201.5675 
   968    30.3443    1190(34)          1235.4830         1201.5685 
   969    30.3643    1178(34)          1235.8738         1201.5695 
   970    30.3843    1208(35)          1236.3276         1201.5704 
   971    30.4043    1196(35)          1237.8463         1202.5712 
   972    30.4243    1265(36)          1237.4321         1201.5720 
   973    30.4443    1183(34)          1239.0876         1202.5731 
   974    30.4643    1241(35)          1239.8157         1202.5741 
   975    30.4843    1251(35)          1240.6199         1202.5751 
   976    30.5043    1193(35)          1240.5044         1201.5759 
   977    30.5243    1264(36)          1241.4741         1201.5769 
   978    30.5443    1209(35)          1242.5348         1201.5781 
   979    30.5643    1227(35)          1243.6917         1201.5786 
   980    30.5843    1232(35)          1244.9535         1201.5798 
   981    30.6043    1231(35)          1245.3273         1200.5808 
   982    30.6243    1219(35)          1246.8225         1200.5818 
   983    30.6443    1217(35)          1248.4498         1200.5826 
   984    30.6643    1208(35)          1250.2213         1200.5836 
   985    30.6843    1177(34)          1251.1505         1199.5847 
   986    30.7043    1255(35)          1254.2526         1200.5857 
   987    30.7243    1275(36)          1257.5460         1201.5868 
   988    30.7443    1238(35)          1260.0507         1201.5876 
   989    30.7643    1240(35)          1261.7904         1200.5887 
   990    30.7843    1289(36)          1264.7917         1200.5897 
   991    30.8043    1244(35)          1268.0869         1200.5908 
   992    30.8243    1246(35)          1271.7122         1200.5917 
   993    30.8443    1264(36)          1276.7112         1201.5928 
   994    30.8643    1248(35)          1281.1353         1201.5940 
   995    30.8843    1303(36)          1286.0476         1201.5948 
   996    30.9043    1358(37)          1289.5264         1199.5958 
   997    30.9243    1255(35)          1295.9656         1200.5969 
   998    30.9443    1243(35)          1302.9169         1200.5980 
   999    30.9643    1278(36)          1310.8436         1200.5990 
  1000    30.9843    1323(36)          1321.6395         1202.6001 
  1001    31.0043    1375(37)          1333.3566         1203.6014 
  1002    31.0243    1300(36)          1345.1173         1202.6022 
  1003    31.0443    1344(37)          1360.5837         1202.6033 
  1004    31.0643    1374(37)          1378.6539         1201.6045 
  1005    31.0843    1432(38)          1402.4991         1201.6055 
  1006    31.1043    1425(38)          1432.5980         1201.6066 
  1007    31.1243    1433(38)          1470.7255         1201.6074 
  1008    31.1443    1513(39)          1518.9175         1201.6086 
  1009    31.1643    1512(39)          1579.3353         1201.6097 
  1010    31.1843    1597(40)          1654.1016         1201.6108 
  1011    31.2043    1708(41)          1745.0409         1201.6117 
  1012    31.2243    1796(42)          1856.3984         1204.6128 
  1013    31.2443    1867(43)          1982.3738         1204.6140 
  1014    31.2643    2015(45)          2124.2627         1204.6150 
  1015    31.2843    2159(46)          2279.0046         1204.6162 
  1016    31.3043    2371(49)          2438.4255         1203.6172 
  1017    31.3243    2500(50)          2594.0093         1203.6182 
  1018    31.3443    2562(51)          2732.5889         1203.6194 
  1019    31.3643    2711(52)          2841.8276         1202.6204 
  1020    31.3843    2873(54)          2917.9175         1202.6216 
  1021    31.4043    2874(54)          2959.6228         1201.6227 
  1022    31.4243    2976(55)          2974.2588         1201.6238 
  1023    31.4443    2991(55)          2966.9031         1200.6249 
  1024    31.4643    2963(54)          2945.4612         1199.6260 
  1025    31.4843    2886(54)          2916.7651         1200.6270 
  1026    31.5043    2874(54)          2877.7107         1199.6282 
  1027    31.5243    2856(53)          2828.1460         1199.6292 
  1028    31.5443    2772(53)          2762.4248         1199.6304 
  1029    31.5643    2715(52)          2678.8613         1200.6315 
  1030    31.5843    2678(52)          2576.3608         1200.6323 
  1031    31.6043    2503(50)          2458.5938         1199.6337 
  1032    31.6243    2396(49)          2332.7839         1199.6348 
  1033    31.6443    2231(47)          2204.0610         1199.6360 
  1034    31.6643    2153(46)          2079.4683         1199.6367 
  1035    31.6843    2036(45)          1963.1794         1199.6379 
  1036    31.7043    1958(44)          1859.6376         1199.6390 
  1037    31.7243    1768(42)          1771.7847         1200.6403 
  1038    31.7443    1687(41)          1698.4373         1200.6411 
  1039    31.7643    1633(40)          1638.3748         1199.6423 
  1040    31.7843    1573(40)          1592.6832         1199.6438 
  1041    31.8043    1504(39)          1558.7021         1199.6445 
  1042    31.8243    1528(39)          1533.5676         1198.6458 
  1043    31.8443    1500(39)          1517.3494         1198.6467 
  1044    31.8643    1473(38)          1506.2512         1197.6479 
  1045    31.8843    1503(39)          1499.8649         1196.6492 
  1046    31.9043    1504(39)          1498.4333         1196.6501 
  1047    31.9243    1523(39)          1499.9545         1195.6511 
  1048    31.9443    1558(39)          1507.1021         1195.6525 
  1049    31.9643    1496(39)          1520.0818         1195.6533 
  1050    31.9843    1567(40)          1539.4999         1194.6547 
  1051    32.0042    1536(39)          1568.1932         1193.6555 
  1052    32.0243    1586(40)          1608.9941         1193.6567 
  1053    32.0443    1679(41)          1662.4473         1193.6580 
  1054    32.0643    1744(42)          1729.5176         1193.6588 
  1055    32.0842    1863(43)          1810.2489         1193.6602 
  1056    32.1042    1906(44)          1903.4325         1193.6611 
  1057    32.1242    2034(45)          2007.0638         1194.6621 
  1058    32.1442    2133(46)          2114.9832         1195.6631 
  1059    32.1642    2208(47)          2218.6902         1195.6643 
  1060    32.1842    2258(48)          2310.4106         1196.6654 
  1061    32.2043    2303(48)          2378.6387         1196.6664 
  1062    32.2243    2410(49)          2416.7622         1196.6676 
  1063    32.2442    2467(50)          2418.2910         1196.6687 
  1064    32.2642    2406(49)          2385.8408         1196.6698 
  1065    32.2842    2252(47)          2323.4348         1195.6708 
  1066    32.3042    2273(48)          2242.6201         1196.6719 
  1067    32.3242    2170(47)          2145.0767         1195.6730 
  1068    32.3442    2029(45)          2043.2521         1195.6740 
  1069    32.3643    1870(43)          1943.1469         1195.6752 
  1070    32.3843    1866(43)          1848.9663         1194.6763 
  1071    32.4042    1722(41)          1764.2234         1194.6771 
  1072    32.4242    1724(42)          1690.5979         1195.6783 
  1073    32.4442    1663(41)          1625.4209         1195.6790 
  1074    32.4642    1604(40)          1567.9028         1194.6803 
  1075    32.4842    1576(40)          1519.9464         1195.6813 
  1076    32.5042    1480(38)          1477.9146         1195.6824 
  1077    32.5243    1378(37)          1441.7527         1195.6833 
  1078    32.5443    1428(38)          1410.7170         1195.6847 
  1079    32.5643    1366(37)          1382.1948         1193.6855 
  1080    32.5842    1373(37)          1359.9530         1193.6869 
  1081    32.6042    1390(37)          1339.8738         1192.6877 
  1082    32.6242    1306(36)          1323.7820         1192.6886 
  1083    32.6442    1271(36)          1311.2379         1193.6897 
  1084    32.6642    1258(35)          1299.9973         1193.6908 
  1085    32.6842    1303(36)          1290.4131         1193.6918 
  1086    32.7043    1259(35)          1281.3308         1192.6927 
  1087    32.7243    1231(35)          1273.4889         1191.6937 
  1088    32.7442    1234(35)          1267.6656         1191.6948 
  1089    32.7642    1294(36)          1262.6719         1191.6959 
  1090    32.7842    1281(36)          1258.3546         1191.6968 
  1091    32.8042    1238(35)          1255.5902         1192.6978 
  1092    32.8242    1151(34)          1252.2799         1192.6987 
  1093    32.8442    1229(35)          1248.3466         1191.6997 
  1094    32.8643    1234(35)          1244.7308         1190.7006 
  1095    32.8843    1264(36)          1243.3878         1191.7018 
  1096    32.9042    1220(35)          1241.2827         1191.7025 
  1097    32.9242    1228(35)          1239.3899         1191.7036 
  1098    32.9442    1255(35)          1237.6902         1191.7045 
  1099    32.9642    1244(35)          1234.1703         1189.7056 
  1100    32.9842    1154(34)          1232.8199         1189.7064 
  1101    33.0042    1229(35)          1231.6328         1189.7074 
  1102    33.0243    1249(35)          1230.6035         1189.7084 
  1103    33.0443    1242(35)          1229.7271         1189.7095 
  1104    33.0643    1237(35)          1228.9977         1189.7104 
  1105    33.0842    1247(35)          1227.4071         1188.7114 
  1106    33.1042    1239(35)          1227.9415         1189.7119 
  1107    33.1242    1255(35)          1226.5820         1188.7131 
  1108    33.1442    1243(35)          1227.2971         1189.7139 
  1109    33.1642    1231(35)          1227.0454         1189.7147 
  1110    33.1842    1276(36)          1225.7754         1188.7157 
  1111    33.2043    1234(35)          1225.4365         1188.7167 
  1112    33.2243    1282(36)          1223.9935         1187.7177 
  1113    33.2442    1232(35)          1223.4355         1187.7186 
  1114    33.2642    1235(35)          1222.7726         1187.7194 
  1115    33.2842    1225(35)          1221.0284         1186.7202 
  1116    33.3042    1252(35)          1219.2338         1185.7211 
  1117    33.3242    1259(35)          1221.4237         1188.7220 
  1118    33.3442    1232(35)          1222.6329         1190.7229 
  1119    33.3643    1197(35)          1221.8904         1190.7238 
  1120    33.3843    1238(35)          1221.2163         1190.7246 
  1121    33.4042    1230(35)          1218.6218         1188.7255 
  1122    33.4242    1216(35)          1218.1106         1188.7263 
  1123    33.4442    1204(35)          1218.6815         1189.7272 
  1124    33.4642    1202(35)          1219.3304         1190.7279 
  1125    33.4842    1273(36)          1220.4441         1191.7289 
  1126    33.5042    1234(35)          1218.2346         1189.7297 
  1127    33.5243    1233(35)          1218.0830         1189.7303 
  1128    33.5443    1228(35)          1218.0094         1189.7311 
  1129    33.5643    1160(34)          1219.1520         1190.7321 
  1130    33.5842    1218(35)          1219.1493         1190.7327 
  1131    33.6042    1218(35)          1218.5535         1189.7339 
  1132    33.6242    1211(35)          1218.6361         1189.7346 
  1133    33.6442    1245(35)          1219.7395         1190.7350 
  1134    33.6642    1255(35)          1219.9756         1190.7360 
  1135    33.6842    1229(35)          1218.3320         1188.7368 
  1136    33.7043    1216(35)          1216.5365         1186.7375 
  1137    33.7243    1214(35)          1218.1202         1187.7383 
  1138    33.7442    1225(35)          1218.5522         1187.7389 
  1139    33.7642    1280(36)          1218.8615         1187.7395 
  1140    33.7842    1195(35)          1219.2056         1187.7405 
  1141    33.8042    1257(35)          1219.7574         1187.7412 
  1142    33.8242    1262(36)          1220.2311         1187.7419 
  1143    33.8442    1202(35)          1220.6890         1187.7427 
  1144    33.8643    1192(35)          1221.1871         1187.7433 
  1145    33.8843    1196(35)          1221.7278         1187.7439 
  1146    33.9042    1266(36)          1222.5690         1187.7448 
  1147    33.9242    1220(35)          1224.2054         1188.7455 
  1148    33.9442    1245(35)          1224.8925         1188.7460 
  1149    33.9642    1206(35)          1225.6343         1188.7468 
  1150    33.9842    1206(35)          1225.5615         1187.7476 
  1151    34.0042    1278(36)          1225.4269         1186.7482 
  1152    34.0243    1203(35)          1224.3619         1184.7488 
  1153    34.0443    1217(35)          1226.3739         1185.7493 
  1154    34.0643    1217(35)          1229.4724         1187.7500 
  1155    34.0842    1245(35)          1230.6687         1187.7507 
  1156    34.1042    1227(35)          1231.9774         1187.7511 
  1157    34.1242    1279(36)          1232.4177         1186.7518 
  1158    34.1442    1259(35)          1233.0120         1185.7524 
  1159    34.1642    1292(36)          1234.7882         1185.7531 
  1160    34.1842    1261(36)          1235.7793         1184.7537 
  1161    34.2043    1203(35)          1238.0225         1184.7540 
  1162    34.2243    1244(35)          1240.5581         1184.7545 
  1163    34.2442    1263(36)          1243.4276         1184.7555 
  1164    34.2642    1299(36)          1247.6700         1185.7560 
  1165    34.2842    1291(36)          1250.3184         1184.7565 
  1166    34.3042    1283(36)          1256.3945         1186.7571 
  1167    34.3242    1233(35)          1259.9025         1185.7574 
  1168    34.3442    1341(37)          1264.8215         1185.7583 
  1169    34.3643    1312(36)          1270.0933         1185.7587 
  1170    34.3843    1313(36)          1274.6182         1184.7593 
  1171    34.4042    1303(36)          1280.2582         1184.7598 
  1172    34.4242    1328(36)          1284.9391         1184.7601 
  1173    34.4442    1291(36)          1290.4740         1184.7606 
  1174    34.4642    1319(36)          1294.9596         1183.7611 
  1175    34.4842    1311(36)          1301.5867         1184.7616 
  1176    34.5042    1311(36)          1307.2095         1184.7620 
  1177    34.5243    1286(36)          1313.2019         1183.7625 
  1178    34.5443    1319(36)          1322.6665         1184.7629 
  1179    34.5643    1337(37)          1332.3230         1183.7635 
  1180    34.5842    1370(37)          1346.0332         1183.7640 
  1181    34.6042    1418(38)          1363.0978         1183.7644 
  1182    34.6242    1399(37)          1387.0436         1184.7649 
  1183    34.6442    1392(37)          1416.3503         1184.7653 
  1184    34.6642    1467(38)          1453.2242         1184.7657 
  1185    34.6842    1473(38)          1498.4330         1184.7659 
  1186    34.7043    1611(40)          1553.5632         1184.7664 
  1187    34.7243    1571(40)          1618.7336         1184.7668 
  1188    34.7442    1652(41)          1692.7526         1183.7672 
  1189    34.7642    1723(42)          1777.5193         1184.7677 
  1190    34.7842    1864(43)          1867.5341         1184.7679 
  1191    34.8042    1893(44)          1959.5012         1184.7682 
  1192    34.8242    1960(44)          2049.0469         1186.7688 
  1193    34.8442    2010(45)          2123.1526         1185.7688 
  1194    34.8643    2100(46)          2177.7808         1185.7692 
  1195    34.8843    2228(47)          2206.2773         1185.7697 
  1196    34.9042    2217(47)          2205.9888         1184.7698 
  1197    34.9242    2212(47)          2179.9084         1183.7703 
  1198    34.9442    2157(46)          2133.5732         1183.7706 
  1199    34.9642    2071(46)          2070.6021         1183.7709 
  1200    34.9842    2001(45)          1997.4994         1183.7711 
  1201    35.0042    1908(44)          1920.6943         1183.7712 
  1202    35.0243    1910(44)          1845.1578         1182.7716 
  1203    35.0443    1817(43)          1775.9954         1181.7719 
  1204    35.0642    1743(42)          1717.3906         1181.7721 
  1205    35.0842    1689(41)          1671.1146         1182.7723 
  1206    35.1042    1604(40)          1637.1516         1183.7727 
  1207    35.1242    1667(41)          1614.0342         1182.7726 
  1208    35.1442    1618(40)          1607.1707         1184.7731 
  1209    35.1642    1605(40)          1612.0840         1184.7732 
  1210    35.1842    1603(40)          1631.5850         1184.7736 
  1211    35.2043    1648(41)          1665.8624         1183.7734 
  1212    35.2243    1714(41)          1718.4889         1183.7738 
  1213    35.2442    1788(42)          1789.3105         1182.7739 
  1214    35.2642    1851(43)          1882.1912         1182.7742 
  1215    35.2842    1975(44)          1998.1465         1182.7743 
  1216    35.3042    2125(46)          2137.2292         1181.7743 
  1217    35.3242    2260(48)          2300.8083         1181.7743 
  1218    35.3442    2513(50)          2487.4321         1181.7747 
  1219    35.3643    2708(52)          2692.0366         1181.7747 
  1220    35.3843    3021(55)          2906.4399         1181.7749 
  1221    35.4042    3235(57)          3118.1455         1181.7751 
  1222    35.4242    3495(59)          3312.8750         1181.7751 
  1223    35.4442    3637(60)          3475.1597         1181.7753 
  1224    35.4642    3868(62)          3592.2129         1180.7753 
  1225    35.4842    3850(62)          3657.8652         1179.7755 
  1226    35.5042    3791(62)          3669.5791         1179.7755 
  1227    35.5243    3769(61)          3625.8025         1179.7754 
  1228    35.5443    3604(60)          3532.7183         1180.7755 
  1229    35.5642    3330(58)          3395.1111         1180.7754 
  1230    35.5842    3147(56)          3226.9307         1179.7755 
  1231    35.6042    2911(54)          3043.6040         1179.7756 
  1232    35.6242    2801(53)          2856.8984         1179.7756 
  1233    35.6442    2546(50)          2676.9578         1180.7756 
  1234    35.6642    2373(49)          2509.7686         1179.7755 
  1235    35.6842    2327(48)          2366.3579         1181.7755 
  1236    35.7043    2242(47)          2245.0508         1181.7756 
  1237    35.7243    2127(46)          2148.6270         1181.7754 
  1238    35.7442    2052(45)          2075.3164         1181.7755 
  1239    35.7642    1996(45)          2020.6547         1180.7755 
  1240    35.7842    2018(45)          1981.6117         1180.7754 
  1241    35.8042    1999(45)          1950.2612         1179.7753 
  1242    35.8242    2010(45)          1923.6199         1180.7753 
  1243    35.8442    1895(44)          1894.1069         1180.7753 
  1244    35.8643    1864(43)          1858.1012         1178.7750 
  1245    35.8843    1881(43)          1819.8181         1179.7750 
  1246    35.9042    1806(42)          1775.6694         1179.7749 
  1247    35.9242    1723(42)          1728.7903         1180.7749 
  1248    35.9442    1714(41)          1680.1093         1181.7748 
  1249    35.9642    1616(40)          1629.3322         1180.7748 
  1250    35.9842    1544(39)          1581.6208         1180.7744 
  1251    36.0042    1507(39)          1538.5077         1181.7744 
  1252    36.0243    1533(39)          1498.9436         1181.7742 
  1253    36.0443    1496(39)          1464.4453         1181.7742 
  1254    36.0642    1435(38)          1435.8577         1182.7738 
  1255    36.0842    1422(38)          1411.0116         1182.7737 
  1256    36.1042    1420(38)          1389.4948         1181.7736 
  1257    36.1242    1324(36)          1372.8014         1181.7732 
  1258    36.1442    1304(36)          1358.4003         1180.7731 
  1259    36.1642    1306(36)          1348.7776         1181.7727 
  1260    36.1842    1346(37)          1339.4685         1180.7725 
  1261    36.2043    1292(36)          1334.0731         1181.7722 
  1262    36.2243    1309(36)          1330.2458         1181.7722 
  1263    36.2442    1314(36)          1325.7788         1180.7719 
  1264    36.2642    1309(36)          1324.4520         1181.7717 
  1265    36.2842    1285(36)          1323.1350         1181.7714 
  1266    36.3042    1332(36)          1323.1281         1181.7712 
  1267    36.3242    1345(37)          1324.7538         1182.7710 
  1268    36.3442    1340(37)          1325.2052         1181.7708 
  1269    36.3643    1281(36)          1327.5986         1181.7703 
  1270    36.3843    1318(36)          1331.0659         1181.7701 
  1271    36.4042    1350(37)          1335.7736         1181.7698 
  1272    36.4242    1331(36)          1341.9775         1181.7694 
  1273    36.4442    1347(37)          1349.9857         1181.7693 
  1274    36.4642    1340(37)          1360.2461         1181.7689 
  1275    36.4842    1395(37)          1373.3148         1181.7683 
  1276    36.5042    1393(37)          1389.8734         1181.7682 
  1277    36.5243    1383(37)          1410.7249         1181.7678 
  1278    36.5443    1400(37)          1435.7776         1180.7672 
  1279    36.5642    1451(38)          1468.0060         1180.7671 
  1280    36.5842    1475(38)          1506.4205         1179.7667 
  1281    36.6042    1548(39)          1553.9596         1179.7665 
  1282    36.6242    1638(40)          1611.4073         1180.7660 
  1283    36.6442    1629(40)          1677.2454         1180.7657 
  1284    36.6642    1748(42)          1751.4470         1179.7650 
  1285    36.6842    1859(43)          1836.2153         1180.7649 
  1286    36.7043    1944(44)          1926.7067         1180.7644 
  1287    36.7243    2141(46)          2019.9413         1179.7640 
  1288    36.7442    2189(47)          2114.1494         1179.7637 
  1289    36.7642    2274(48)          2202.7639         1177.7629 
  1290    36.7842    2377(49)          2288.3052         1178.7628 
  1291    36.8042    2491(50)          2365.6711         1178.7622 
  1292    36.8242    2484(50)          2436.3647         1179.7617 
  1293    36.8442    2576(51)          2497.5972         1179.7615 
  1294    36.8643    2581(51)          2549.1357         1179.7606 
  1295    36.8843    2599(51)          2589.9058         1179.7605 
  1296    36.9042    2622(51)          2618.6306         1178.7599 
  1297    36.9242    2616(51)          2636.8413         1177.7595 
  1298    36.9442    2556(51)          2647.0762         1178.7589 
  1299    36.9642    2641(51)          2646.1069         1178.7583 
  1300    36.9842    2587(51)          2630.8682         1175.7578 
  1301    37.0042    2529(50)          2606.1636         1175.7576 
  1302    37.0243    2532(50)          2568.6377         1175.7567 
  1303    37.0443    2500(50)          2519.4336         1175.7565 
  1304    37.0642    2400(49)          2463.1152         1177.7557 
  1305    37.0842    2290(48)          2398.8760         1177.7554 
  1306    37.1042    2329(48)          2330.7930         1176.7546 
  1307    37.1242    2179(47)          2263.3489         1176.7542 
  1308    37.1442    2142(46)          2197.2354         1176.7537 
  1309    37.1642    2016(45)          2133.1387         1176.7531 
  1310    37.1842    1995(45)          2070.7039         1176.7524 
  1311    37.2043    1944(44)          2007.9813         1175.7518 
  1312    37.2243    1900(44)          1946.1865         1175.7515 
  1313    37.2442    1846(43)          1884.1808         1175.7509 
  1314    37.2642    1841(43)          1822.3256         1175.7504 
  1315    37.2842    1758(42)          1762.2471         1176.7496 
  1316    37.3042    1781(42)          1703.7043         1177.7489 
  1317    37.3242    1649(41)          1645.6591         1176.7485 
  1318    37.3442    1653(41)          1592.1906         1176.7477 
  1319    37.3643    1549(39)          1543.2565         1176.7471 
  1320    37.3843    1599(40)          1499.4805         1176.7465 
  1321    37.4042    1506(39)          1462.1035         1177.7458 
  1322    37.4242    1458(38)          1430.0153         1178.7454 
  1323    37.4442    1456(38)          1402.8986         1179.7448 
  1324    37.4642    1359(37)          1379.3022         1179.7438 
  1325    37.4842    1343(37)          1359.6753         1179.7433 
  1326    37.5042    1382(37)          1343.4813         1179.7424 
  1327    37.5243    1348(37)          1330.1917         1179.7419 
  1328    37.5443    1363(37)          1320.3232         1180.7412 
  1329    37.5642    1308(36)          1311.4348         1180.7406 
  1330    37.5842    1264(36)          1303.1593         1179.7399 
  1331    37.6042    1314(36)          1297.1935         1179.7393 
  1332    37.6242    1323(36)          1292.2760         1179.7384 
  1333    37.6442    1242(35)          1289.2479         1180.7380 
  1334    37.6642    1294(36)          1285.9459         1180.7369 
  1335    37.6842    1252(35)          1283.2625         1180.7363 
  1336    37.7043    1245(35)          1280.1097         1179.7356 
  1337    37.7243    1267(36)          1278.4475         1179.7349 
  1338    37.7442    1253(35)          1277.2303         1179.7344 
  1339    37.7642    1243(35)          1276.4335         1179.7334 
  1340    37.7842    1243(35)          1276.0468         1179.7328 
  1341    37.8042    1266(36)          1277.0698         1180.7319 
  1342    37.8242    1263(36)          1277.5155         1180.7313 
  1343    37.8442    1283(36)          1277.4097         1179.7305 
  1344    37.8643    1246(35)          1277.7970         1178.7300 
  1345    37.8843    1310(36)          1279.7445         1178.7290 
  1346    37.9042    1214(35)          1281.3511         1177.7281 
  1347    37.9242    1262(36)          1285.7585         1178.7274 
  1348    37.9442    1253(35)          1291.1600         1179.7267 
  1349    37.9642    1267(36)          1297.3462         1179.7261 
  1350    37.9842    1308(36)          1303.5985         1178.7251 
  1351    38.0042    1322(36)          1313.0658         1178.7245 
  1352    38.0243    1329(36)          1323.8562         1177.7236 
  1353    38.0443    1356(37)          1340.0146         1178.7228 
  1354    38.0642    1329(36)          1358.6514         1178.7222 
  1355    38.0842    1417(38)          1381.0226         1178.7211 
  1356    38.1042    1421(38)          1409.2007         1178.7203 
  1357    38.1242    1454(38)          1441.6837         1177.7195 
  1358    38.1442    1495(39)          1480.8850         1177.7189 
  1359    38.1642    1507(39)          1525.3983         1177.7179 
  1360    38.1842    1563(40)          1576.3378         1178.7170 
  1361    38.2043    1598(40)          1630.0583         1178.7163 
  1362    38.2243    1646(41)          1685.4122         1178.7156 
  1363    38.2442    1704(41)          1739.1411         1178.7147 
  1364    38.2642    1723(42)          1787.0767         1178.7139 
  1365    38.2842    1824(43)          1823.7441         1177.7130 
  1366    38.3042    1796(42)          1849.5524         1179.7123 
  1367    38.3242    1870(43)          1857.7986         1179.7113 
  1368    38.3442    1881(43)          1850.8383         1179.7104 
  1369    38.3643    1811(43)          1830.4326         1179.7097 
  1370    38.3843    1843(43)          1799.0388         1179.7089 
  1371    38.4042    1701(41)          1759.5519         1179.7080 
  1372    38.4242    1691(41)          1715.2056         1179.7069 
  1373    38.4442    1688(41)          1669.3575         1179.7061 
  1374    38.4642    1568(40)          1625.0210         1179.7053 
  1375    38.4842    1586(40)          1585.5432         1180.7042 
  1376    38.5042    1537(39)          1550.5313         1180.7036 
  1377    38.5243    1437(38)          1521.9662         1180.7026 
  1378    38.5443    1540(39)          1500.3994         1180.7019 
  1379    38.5642    1494(39)          1487.1464         1181.7012 
  1380    38.5842    1507(39)          1482.4446         1183.7001 
  1381    38.6042    1446(38)          1482.6069         1182.6992 
  1382    38.6242    1492(39)          1491.1104         1181.6984 
  1383    38.6442    1524(39)          1509.6672         1181.6975 
  1384    38.6642    1587(40)          1538.2489         1181.6965 
  1385    38.6842    1586(40)          1577.9535         1182.6957 
  1386    38.7043    1575(40)          1633.3728         1185.6948 
  1387    38.7243    1613(40)          1699.7687         1185.6938 
  1388    38.7442    1713(41)          1781.3452         1185.6931 
  1389    38.7642    1829(43)          1876.7018         1184.6921 
  1390    38.7842    1933(44)          1990.4703         1184.6913 
  1391    38.8042    2030(45)          2117.4441         1182.6903 
  1392    38.8242    2184(47)          2258.3086         1181.6892 
  1393    38.8442    2327(48)          2409.0901         1182.6885 
  1394    38.8643    2523(50)          2559.2568         1182.6875 
  1395    38.8843    2653(52)          2699.2813         1181.6866 
  1396    38.9042    2764(53)          2819.7188         1182.6857 
  1397    38.9242    2796(53)          2906.3369         1182.6847 
  1398    38.9442    2950(54)          2952.5186         1182.6841 
  1399    38.9642    2984(55)          2956.6602         1182.6830 
  1400    38.9842    2910(54)          2922.9194         1183.6820 
  1401    39.0042    2855(53)          2855.0354         1183.6812 
  1402    39.0243    2743(52)          2760.8726         1183.6802 
  1403    39.0443    2728(52)          2647.1633         1182.6792 
  1404    39.0642    2643(51)          2524.2632         1182.6785 
  1405    39.0842    2436(49)          2398.8000         1182.6775 
  1406    39.1042    2334(48)          2277.9561         1182.6764 
  1407    39.1242    2150(46)          2166.1196         1182.6755 
  1408    39.1442    2111(46)          2068.3027         1184.6747 
  1409    39.1642    1931(44)          1983.0720         1185.6737 
  1410    39.1842    1957(44)          1911.4458         1185.6727 
  1411    39.2043    1935(44)          1855.2256         1186.6719 
  1412    39.2243    1833(43)          1812.8386         1187.6709 
  1413    39.2442    1879(43)          1780.3918         1185.6702 
  1414    39.2642    1853(43)          1761.7321         1185.6691 
  1415    39.2842    1813(43)          1754.4587         1186.6682 
  1416    39.3042    1894(44)          1752.8601         1184.6674 
  1417    39.3242    1825(43)          1759.9880         1184.6663 
  1418    39.3442    1874(43)          1771.9299         1184.6652 
  1419    39.3643    1913(44)          1787.2822         1184.6644 
  1420    39.3843    1891(43)          1805.6223         1184.6635 
  1421    39.4042    1933(44)          1827.6448         1184.6625 
  1422    39.4242    1995(45)          1854.8834         1184.6616 
  1423    39.4442    1975(44)          1890.2271         1185.6606 
  1424    39.4642    2026(45)          1933.6111         1185.6597 
  1425    39.4842    2056(45)          1987.8081         1185.6588 
  1426    39.5042    2004(45)          2054.1387         1185.6580 
  1427    39.5243    2091(46)          2135.0090         1187.6571 
  1428    39.5443    2190(47)          2224.3530         1186.6561 
  1429    39.5642    2258(48)          2322.0552         1185.6554 
  1430    39.5842    2330(48)          2423.5801         1185.6544 
  1431    39.6042    2410(49)          2520.8022         1186.6533 
  1432    39.6242    2474(50)          2601.9111         1186.6523 
  1433    39.6442    2609(51)          2658.4209         1186.6516 
  1434    39.6642    2577(51)          2683.7556         1186.6505 
  1435    39.6842    2541(50)          2675.7935         1186.6494 
  1436    39.7043    2520(50)          2635.3291         1185.6486 
  1437    39.7243    2569(51)          2568.4668         1185.6478 
  1438    39.7442    2613(51)          2478.9321         1185.6469 
  1439    39.7642    2334(48)          2374.5796         1186.6460 
  1440    39.7842    2270(48)          2258.0889         1186.6451 
  1441    39.8042    2220(47)          2138.1892         1186.6442 
  1442    39.8242    2034(45)          2019.9056         1185.6432 
  1443    39.8442    1892(43)          1910.5775         1186.6425 
  1444    39.8643    1840(43)          1810.5862         1186.6414 
  1445    39.8843    1741(42)          1721.4110         1186.6407 
  1446    39.9042    1649(41)          1643.9480         1186.6398 
  1447    39.9242    1561(40)          1578.8466         1187.6385 
  1448    39.9442    1547(39)          1524.4692         1188.6377 
  1449    39.9642    1406(38)          1478.4155         1188.6367 
  1450    39.9842    1490(39)          1440.5901         1188.6357 
  1451    40.0042    1449(38)          1409.7245         1188.6349 
  1452    40.0243    1366(37)          1385.6130         1189.6338 
  1453    40.0443    1333(37)          1364.3049         1188.6333 
  1454    40.0642    1391(37)          1347.2090         1188.6324 
  1455    40.0842    1363(37)          1333.4482         1188.6313 
  1456    40.1042    1299(36)          1322.0023         1188.6306 
  1457    40.1242    1291(36)          1313.3451         1189.6296 
  1458    40.1442    1296(36)          1304.9790         1189.6287 
  1459    40.1642    1293(36)          1300.0320         1191.6279 
  1460    40.1842    1288(36)          1293.8763         1191.6270 
  1461    40.2043    1330(36)          1288.0970         1191.6262 
  1462    40.2243    1312(36)          1282.2917         1190.6252 
  1463    40.2442    1270(36)          1278.0822         1190.6244 
  1464    40.2642    1216(35)          1274.1575         1190.6235 
  1465    40.2842    1271(36)          1270.5360         1190.6226 
  1466    40.3042    1190(34)          1269.4406         1192.6219 
  1467    40.3242    1247(35)          1266.3054         1192.6208 
  1468    40.3442    1221(35)          1263.7883         1192.6200 
  1469    40.3643    1309(36)          1261.3619         1192.6193 
  1470    40.3843    1180(34)          1258.3429         1191.6184 
  1471    40.4042    1258(35)          1256.5031         1191.6174 
  1472    40.4242    1244(35)          1254.6841         1191.6167 
  1473    40.4442    1274(36)          1253.1578         1191.6158 
  1474    40.4642    1234(35)          1251.8516         1191.6150 
  1475    40.4842    1275(36)          1251.7145         1192.6141 
  1476    40.5042    1235(35)          1250.7134         1192.6134 
  1477    40.5243    1270(36)          1250.6038         1193.6124 
  1478    40.5443    1241(35)          1249.8890         1193.6117 
  1479    40.5642    1247(35)          1249.3127         1193.6108 
  1480    40.5842    1259(35)          1248.8757         1193.6099 
  1481    40.6042    1307(36)          1247.4556         1192.6089 
  1482    40.6242    1279(36)          1247.3114         1192.6080 
  1483    40.6442    1223(35)          1247.3248         1192.6074 
  1484    40.6642    1258(35)          1247.5072         1192.6068 
  1485    40.6842    1268(36)          1247.8728         1192.6060 
  1486    40.7043    1248(35)          1248.4384         1192.6051 
  1487    40.7243    1192(35)          1249.2220         1192.6042 
  1488    40.7442    1289(36)          1251.2422         1193.6034 
  1489    40.7642    1196(35)          1252.5170         1193.6027 
  1490    40.7842    1252(35)          1253.0605         1192.6018 
  1491    40.8042    1265(36)          1255.9332         1193.6012 
  1492    40.8242    1282(36)          1258.0365         1193.6003 
  1493    40.8442    1240(35)          1260.4108         1193.5995 
  1494    40.8643    1241(35)          1262.0303         1192.5986 
  1495    40.8843    1169(34)          1264.8495         1192.5980 
  1496    40.9042    1242(35)          1267.9114         1192.5974 
  1497    40.9242    1247(35)          1270.9131         1192.5964 
  1498    40.9442    1190(34)          1273.8896         1192.5958 
  1499    40.9642    1254(35)          1276.8002         1192.5948 
  1500    40.9842    1260(35)          1279.7052         1192.5944 
  1501    41.0042    1286(36)          1282.5945         1192.5935 
  1502    41.0243    1295(36)          1285.6318         1192.5928 
  1503    41.0443    1282(36)          1288.9753         1192.5919 
  1504    41.0642    1329(36)          1292.8259         1192.5916 
  1505    41.0842    1274(36)          1297.4413         1192.5906 
  1506    41.1042    1285(36)          1302.6742         1191.5897 
  1507    41.1242    1305(36)          1311.8690         1193.5890 
  1508    41.1442    1349(37)          1322.0266         1194.5886 
  1509    41.1642    1391(37)          1333.7150         1194.5878 
  1510    41.1842    1299(36)          1348.8657         1194.5870 
  1511    41.2043    1407(38)          1367.7349         1194.5864 
  1512    41.2243    1376(37)          1391.4463         1194.5858 
  1513    41.2442    1462(38)          1422.9235         1196.5851 
  1514    41.2642    1535(39)          1458.1196         1195.5844 
  1515    41.2842    1476(38)          1501.9114         1195.5834 
  1516    41.3042    1499(39)          1554.0255         1195.5834 
  1517    41.3242    1639(40)          1614.9072         1195.5824 
  1518    41.3442    1702(41)          1683.5699         1194.5818 
  1519    41.3643    1818(43)          1761.3898         1194.5809 
  1520    41.3843    1874(43)          1845.8521         1194.5803 
  1521    41.4042    1964(44)          1934.2446         1194.5797 
  1522    41.4242    2038(45)          2022.5118         1194.5791 
  1523    41.4442    2196(47)          2105.2354         1194.5785 
  1524    41.4642    2250(47)          2175.3396         1193.5779 
  1525    41.4842    2253(47)          2229.2554         1193.5770 
  1526    41.5042    2351(48)          2262.1399         1193.5768 
  1527    41.5243    2345(48)          2272.4375         1193.5758 
  1528    41.5443    2323(48)          2260.6289         1193.5753 
  1529    41.5642    2262(48)          2228.5469         1193.5748 
  1530    41.5842    2061(45)          2177.9656         1192.5742 
  1531    41.6042    2158(46)          2114.3577         1192.5737 
  1532    41.6242    2036(45)          2040.7222         1192.5728 
  1533    41.6442    1991(45)          1961.2764         1192.5725 
  1534    41.6642    1827(43)          1879.7227         1192.5719 
  1535    41.6842    1736(42)          1799.2219         1191.5713 
  1536    41.7043    1654(41)          1724.1348         1191.5706 
  1537    41.7243    1585(40)          1655.1316         1191.5703 
  1538    41.7442    1507(39)          1595.1890         1193.5697 
  1539    41.7642    1501(39)          1541.0178         1193.5690 
  1540    41.7842    1452(38)          1492.8956         1192.5685 
  1541    41.8042    1440(38)          1452.8624         1192.5679 
  1542    41.8242    1397(37)          1419.3202         1192.5676 
  1543    41.8442    1389(37)          1391.5634         1192.5671 
  1544    41.8643    1366(37)          1369.0923         1192.5663 
  1545    41.8843    1347(37)          1351.6405         1193.5660 
  1546    41.9042    1322(36)          1336.7704         1193.5656 
  1547    41.9242    1298(36)          1323.8600         1192.5649 
  1548    41.9442    1303(36)          1315.3901         1193.5645 
  1549    41.9642    1272(36)          1308.0430         1193.5641 
  1550    41.9842    1296(36)          1302.2739         1193.5635 
  1551    42.0042    1306(36)          1297.9484         1193.5632 
  1552    42.0243    1272(36)          1294.9063         1193.5626 
  1553    42.0443    1339(37)          1293.0635         1193.5620 
  1554    42.0642    1311(36)          1294.4563         1195.5616 
  1555    42.0842    1315(36)          1295.0211         1195.5612 
  1556    42.1042    1322(36)          1296.9061         1195.5608 
  1557    42.1242    1316(36)          1299.2480         1194.5602 
  1558    42.1442    1294(36)          1304.7842         1194.5601 
  1559    42.1642    1294(36)          1310.5560         1193.5596 
  1560    42.1842    1325(36)          1320.2988         1194.5592 
  1561    42.2043    1319(36)          1331.1495         1194.5588 
  1562    42.2242    1327(36)          1344.1801         1194.5585 
  1563    42.2442    1348(37)          1358.6555         1193.5579 
  1564    42.2642    1357(37)          1375.8438         1193.5576 
  1565    42.2842    1333(37)          1394.6587         1193.5571 
  1566    42.3042    1381(37)          1414.4652         1193.5568 
  1567    42.3242    1384(37)          1433.1207         1193.5564 
  1568    42.3442    1471(38)          1451.6833         1193.5560 
  1569    42.3643    1468(38)          1467.4410         1193.5557 
  1570    42.3843    1383(37)          1479.9495         1194.5554 
  1571    42.4042    1479(38)          1485.2172         1193.5549 
  1572    42.4242    1495(39)          1483.3616         1191.5546 
  1573    42.4442    1448(38)          1478.8627         1191.5546 
  1574    42.4642    1459(38)          1469.7917         1191.5542 
  1575    42.4842    1464(38)          1457.9423         1192.5537 
  1576    42.5042    1418(38)          1444.1993         1194.5536 
  1577    42.5243    1450(38)          1426.4753         1194.5530 
  1578    42.5443    1467(38)          1407.0183         1193.5530 
  1579    42.5642    1402(37)          1388.7479         1193.5526 
  1580    42.5842    1383(37)          1371.4728         1193.5522 
  1581    42.6042    1454(38)          1354.7651         1192.5520 
  1582    42.6242    1361(37)          1340.9144         1192.5520 
  1583    42.6442    1368(37)          1329.1504         1192.5515 
  1584    42.6642    1360(37)          1319.4354         1192.5514 
  1585    42.6842    1300(36)          1312.6823         1193.5510 
  1586    42.7043    1315(36)          1307.7480         1194.5507 
  1587    42.7242    1369(37)          1303.4623         1194.5507 
  1588    42.7442    1299(36)          1300.6434         1194.5504 
  1589    42.7642    1291(36)          1299.1218         1194.5500 
  1590    42.7842    1324(36)          1298.5625         1194.5499 
  1591    42.8042    1315(36)          1300.2087         1195.5498 
  1592    42.8242    1334(37)          1301.7815         1195.5496 
  1593    42.8442    1333(37)          1304.2220         1195.5494 
  1594    42.8643    1331(36)          1308.5081         1196.5491 
  1595    42.8843    1367(37)          1312.5677         1196.5491 
  1596    42.9042    1321(36)          1316.6450         1195.5490 
  1597    42.9242    1371(37)          1322.7657         1195.5488 
  1598    42.9442    1303(36)          1329.1072         1194.5483 
  1599    42.9642    1390(37)          1337.9265         1194.5481 
  1600    42.9842    1417(38)          1348.5760         1194.5482 
  1601    43.0042    1351(37)          1361.5238         1194.5481 
  1602    43.0243    1405(37)          1378.3748         1195.5480 
  1603    43.0443    1412(38)          1397.8868         1195.5477 
  1604    43.0642    1549(39)          1422.9762         1196.5479 
  1605    43.0842    1505(39)          1451.9731         1196.5476 
  1606    43.1042    1558(39)          1488.6829         1196.5475 
  1607    43.1242    1595(40)          1532.5131         1195.5475 
  1608    43.1442    1711(41)          1586.8547         1195.5471 
  1609    43.1642    1765(42)          1653.1497         1196.5471 
  1610    43.1842    1830(43)          1729.5726         1196.5472 
  1611    43.2043    1865(43)          1818.0981         1195.5471 
  1612    43.2242    2001(45)          1920.0161         1195.5472 
  1613    43.2442    2044(45)          2033.8494         1195.5470 
  1614    43.2642    2200(47)          2157.8140         1195.5470 
  1615    43.2842    2322(48)          2288.4106         1195.5470 
  1616    43.3042    2457(50)          2421.6323         1196.5470 
  1617    43.3242    2530(50)          2548.5850         1196.5470 
  1618    43.3442    2639(51)          2661.9927         1196.5469 
  1619    43.3643    2752(52)          2752.5142         1195.5470 
  1620    43.3843    2782(53)          2815.5796         1195.5469 
  1621    43.4042    2702(52)          2847.0049         1195.5471 
  1622    43.4242    2792(53)          2847.6265         1195.5470 
  1623    43.4442    2769(53)          2821.2009         1196.5470 
  1624    43.4642    2714(52)          2770.4265         1196.5469 
  1625    43.4842    2710(52)          2700.0830         1195.5468 
  1626    43.5042    2556(51)          2617.1631         1195.5471 
  1627    43.5243    2573(51)          2527.0076         1196.5472 
  1628    43.5443    2392(49)          2432.3877         1196.5472 
  1629    43.5642    2328(48)          2337.7119         1195.5471 
  1630    43.5842    2274(48)          2248.1611         1195.5474 
  1631    43.6042    2134(46)          2164.9297         1195.5474 
  1632    43.6242    2108(46)          2089.2876         1195.5474 
  1633    43.6442    2008(45)          2021.6746         1195.5476 
  1634    43.6642    1989(45)          1962.8397         1196.5479 
  1635    43.6842    1950(44)          1910.0995         1196.5480 
  1636    43.7043    1970(44)          1862.6011         1195.5481 
  1637    43.7242    1866(43)          1821.4341         1195.5480 
  1638    43.7442    1824(43)          1785.5464         1196.5481 
  1639    43.7642    1708(41)          1749.7605         1194.5482 
  1640    43.7842    1657(41)          1717.8906         1194.5485 
  1641    43.8042    1671(41)          1687.0264         1194.5486 
  1642    43.8242    1737(42)          1657.7195         1195.5487 
  1643    43.8442    1601(40)          1626.9399         1194.5490 
  1644    43.8643    1614(40)          1596.8738         1193.5491 
  1645    43.8843    1598(40)          1568.7565         1193.5493 
  1646    43.9042    1586(40)          1541.8395         1193.5494 
  1647    43.9242    1510(39)          1516.4004         1193.5497 
  1648    43.9442    1461(38)          1492.7612         1193.5497 
  1649    43.9642    1463(38)          1473.2263         1195.5500 
  1650    43.9842    1410(38)          1453.8602         1195.5502 
  1651    44.0042    1425(38)          1436.9448         1195.5505 
  1652    44.0243    1398(37)          1421.7400         1195.5505 
  1653    44.0443    1360(37)          1408.2905         1195.5509 
  1654    44.0642    1399(37)          1396.3790         1195.5510 
  1655    44.0842    1398(37)          1386.8602         1196.5515 
  1656    44.1042    1372(37)          1377.7385         1196.5516 
  1657    44.1242    1346(37)          1369.6849         1196.5518 
  1658    44.1442    1346(37)          1362.8016         1196.5520 
  1659    44.1642    1411(38)          1358.0939         1197.5522 
  1660    44.1842    1348(37)          1352.6189         1196.5525 
  1661    44.2043    1319(36)          1349.4788         1196.5527 
  1662    44.2242    1389(37)          1347.8022         1196.5533 
  1663    44.2442    1307(36)          1347.7408         1196.5535 
  1664    44.2642    1325(36)          1348.3967         1195.5538 
  1665    44.2842    1342(37)          1352.9142         1196.5540 
  1666    44.3042    1331(36)          1358.4135         1196.5544 
  1667    44.3242    1337(37)          1366.0009         1196.5546 
  1668    44.3442    1367(37)          1375.7714         1196.5551 
  1669    44.3643    1344(37)          1388.7607         1197.5555 
  1670    44.3843    1393(37)          1402.9784         1197.5559 
  1671    44.4042    1415(38)          1419.3561         1197.5560 
  1672    44.4242    1416(38)          1437.7640         1197.5564 
  1673    44.4442    1493(39)          1458.0146         1197.5568 
  1674    44.4642    1527(39)          1479.9199         1197.5573 
  1675    44.4842    1490(39)          1502.3971         1196.5575 
  1676    44.5042    1522(39)          1529.4281         1198.5577 
  1677    44.5243    1597(40)          1556.0671         1198.5580 
  1678    44.5443    1559(39)          1584.3821         1198.5586 
  1679    44.5642    1581(40)          1615.4629         1199.5590 
  1680    44.5842    1614(40)          1648.5612         1200.5594 
  1681    44.6042    1745(42)          1682.0795         1199.5597 
  1682    44.6242    1628(40)          1720.5244         1200.5601 
  1683    44.6442    1704(41)          1761.2560         1200.5607 
  1684    44.6642    1767(42)          1804.2148         1199.5610 
  1685    44.6842    1838(43)          1850.7054         1199.5614 
  1686    44.7043    1862(43)          1899.2296         1200.5620 
  1687    44.7242    1901(44)          1945.3577         1200.5625 
  1688    44.7442    1923(44)          1986.8025         1200.5627 
  1689    44.7642    1910(44)          2020.7620         1201.5632 
  1690    44.7842    1912(44)          2041.7809         1201.5637 
  1691    44.8042    1992(45)          2047.6857         1200.5642 
  1692    44.8242    2009(45)          2040.0641         1200.5646 
  1693    44.8442    1952(44)          2018.9736         1200.5651 
  1694    44.8643    1924(44)          1985.2469         1199.5656 
  1695    44.8843    1899(44)          1942.8627         1199.5660 
  1696    44.9042    1944(44)          1893.0637         1199.5667 
  1697    44.9242    1883(43)          1838.3386         1199.5669 
  1698    44.9442    1815(43)          1782.4536         1200.5676 
  1699    44.9642    1728(42)          1726.1162         1200.5680 
  1700    44.9842    1737(42)          1671.5852         1199.5685 
  1701    45.0042    1688(41)          1622.0287         1199.5691 
  1702    45.0243    1638(40)          1577.5721         1198.5697 
  1703    45.0443    1596(40)          1540.2379         1198.5699 
  1704    45.0642    1543(39)          1509.0138         1198.5707 
  1705    45.0842    1502(39)          1485.2207         1199.5710 
  1706    45.1042    1563(40)          1466.1954         1199.5717 
  1707    45.1242    1549(39)          1453.1959         1199.5721 
  1708    45.1442    1495(39)          1446.6935         1200.5728 
  1709    45.1642    1436(38)          1445.3143         1201.5734 
  1710    45.1842    1484(39)          1448.2250         1201.5737 
  1711    45.2043    1515(39)          1457.2131         1202.5746 
  1712    45.2242    1494(39)          1471.3138         1203.5750 
  1713    45.2442    1548(39)          1489.6680         1203.5757 
  1714    45.2642    1544(39)          1513.4651         1203.5760 
  1715    45.2842    1558(39)          1543.2300         1203.5768 
  1716    45.3042    1611(40)          1578.7888         1203.5774 
  1717    45.3242    1622(40)          1619.4708         1202.5779 
  1718    45.3442    1741(42)          1668.1804         1203.5784 
  1719    45.3643    1729(42)          1721.5935         1203.5793 
  1720    45.3843    1772(42)          1779.6177         1203.5796 
  1721    45.4042    1822(43)          1839.5563         1202.5804 
  1722    45.4242    1859(43)          1901.1018         1202.5812 
  1723    45.4442    1950(44)          1960.0024         1202.5813 
  1724    45.4642    2002(45)          2011.5359         1201.5824 
  1725    45.4842    2004(45)          2054.2913         1201.5828 
  1726    45.5042    2027(45)          2085.8491         1202.5833 
  1727    45.5243    2068(45)          2104.7283         1203.5842 
  1728    45.5443    2052(45)          2111.0034         1203.5846 
  1729    45.5642    2086(46)          2107.6865         1203.5854 
  1730    45.5842    2096(46)          2097.0754         1203.5862 
  1731    45.6042    2029(45)          2081.5383         1203.5864 
  1732    45.6242    2128(46)          2063.5740         1203.5874 
  1733    45.6442    2057(45)          2045.7900         1203.5879 
  1734    45.6642    2074(46)          2030.6671         1203.5887 
  1735    45.6842    2104(46)          2019.2620         1202.5892 
  1736    45.7043    2036(45)          2015.0685         1202.5900 
  1737    45.7242    2066(45)          2018.0227         1202.5905 
  1738    45.7442    2036(45)          2027.5142         1201.5913 
  1739    45.7642    2124(46)          2045.2710         1201.5922 
  1740    45.7842    2075(46)          2070.1733         1202.5925 
  1741    45.8042    2149(46)          2099.0984         1203.5938 
  1742    45.8242    2156(46)          2126.8906         1202.5939 
  1743    45.8442    2131(46)          2152.5715         1202.5950 
  1744    45.8643    2189(47)          2170.9014         1202.5955 
  1745    45.8843    2194(47)          2178.1133         1202.5961 
  1746    45.9042    2114(46)          2171.9951         1202.5969 
  1747    45.9242    2141(46)          2152.2563         1202.5977 
  1748    45.9442    1974(44)          2119.6223         1202.5985 
  1749    45.9642    2002(45)          2075.7903         1202.5990 
  1750    45.9842    1972(44)          2022.9779         1202.5999 
  1751    46.0042    1923(44)          1963.0922         1202.6006 
  1752    46.0243    1882(43)          1898.5074         1202.6012 
  1753    46.0443    1813(43)          1831.9576         1202.6019 
  1754    46.0642    1697(41)          1764.8401         1201.6027 
  1755    46.0842    1728(42)          1700.6792         1200.6035 
  1756    46.1042    1578(40)          1640.9653         1199.6041 
  1757    46.1242    1576(40)          1590.7679         1202.6049 
  1758    46.1442    1492(39)          1543.5668         1202.6056 
  1759    46.1642    1492(39)          1502.4318         1202.6063 
  1760    46.1842    1422(38)          1467.1498         1202.6071 
  1761    46.2043    1425(38)          1437.2640         1202.6078 
  1762    46.2242    1415(38)          1412.2747         1202.6086 
  1763    46.2442    1372(37)          1391.5934         1202.6093 
  1764    46.2642    1342(37)          1374.6416         1202.6101 
  1765    46.2842    1328(36)          1360.8605         1202.6108 
  1766    46.3042    1349(37)          1349.7405         1202.6117 
  1767    46.3242    1317(36)          1341.9229         1203.6124 
  1768    46.3442    1338(37)          1334.9851         1203.6132 
  1769    46.3643    1315(36)          1329.4307         1203.6140 
  1770    46.3843    1321(36)          1326.1481         1204.6147 
  1771    46.4042    1267(36)          1322.9508         1204.6155 
  1772    46.4242    1281(36)          1319.7816         1203.6165 
  1773    46.4442    1262(36)          1318.4491         1203.6169 
  1774    46.4642    1339(37)          1317.9702         1203.6177 
  1775    46.4842    1343(37)          1318.2577         1203.6185 
  1776    46.5042    1324(36)          1319.6173         1203.6193 
  1777    46.5243    1397(37)          1322.8210         1204.6202 
  1778    46.5443    1308(36)          1327.0883         1205.6208 
  1779    46.5642    1303(36)          1331.7759         1205.6218 
  1780    46.5842    1337(37)          1337.9290         1205.6224 
  1781    46.6042    1319(36)          1344.9646         1204.6234 
  1782    46.6242    1370(37)          1356.3463         1205.6239 
  1783    46.6442    1461(38)          1369.3148         1205.6251 
  1784    46.6642    1410(38)          1385.3998         1205.6256 
  1785    46.6842    1405(37)          1405.6387         1205.6267 
  1786    46.7043    1408(38)          1429.7219         1205.6271 
  1787    46.7242    1465(38)          1457.9088         1205.6282 
  1788    46.7442    1498(39)          1491.8522         1206.6288 
  1789    46.7642    1504(39)          1529.8162         1206.6298 
  1790    46.7842    1583(40)          1572.4556         1206.6305 
  1791    46.8042    1607(40)          1618.7332         1205.6312 
  1792    46.8242    1631(40)          1669.4709         1205.6323 
  1793    46.8442    1647(41)          1723.1741         1206.6326 
  1794    46.8643    1750(42)          1776.0599         1206.6339 
  1795    46.8843    1858(43)          1826.4224         1206.6343 
  1796    46.9042    1893(44)          1872.4507         1207.6354 
  1797    46.9242    2004(45)          1910.4854         1208.6361 
  1798    46.9442    2017(45)          1937.5588         1208.6370 
  1799    46.9642    1936(44)          1953.6400         1208.6376 
  1800    46.9842    2031(45)          1959.1647         1208.6384 
  1801    47.0042    1974(44)          1955.0432         1208.6394 
  1802    47.0243    1968(44)          1940.9152         1207.6400 
  1803    47.0443    2023(45)          1924.6187         1209.6410 
  1804    47.0642    1846(43)          1902.2045         1209.6417 
  1805    47.0842    1866(43)          1877.9235         1209.6426 
  1806    47.1042    1840(43)          1853.7573         1209.6434 
  1807    47.1242    1754(42)          1830.9789         1209.6440 
  1808    47.1442    1733(42)          1811.7712         1209.6451 
  1809    47.1642    1793(42)          1796.1617         1209.6459 
  1810    47.1842    1833(43)          1784.8181         1210.6466 
  1811    47.2043    1745(42)          1775.6605         1211.6475 
  1812    47.2242    1797(42)          1764.9209         1210.6483 
  1813    47.2442    1788(42)          1754.1520         1210.6490 
  1814    47.2642    1780(42)          1740.8096         1210.6500 
  1815    47.2842    1687(41)          1724.1536         1210.6506 
  1816    47.3042    1701(41)          1704.1780         1210.6515 
  1817    47.3242    1641(41)          1679.8523         1209.6523 
  1818    47.3442    1664(41)          1655.0007         1210.6532 
  1819    47.3643    1654(41)          1627.0323         1210.6539 
  1820    47.3843    1586(40)          1597.6422         1210.6545 
  1821    47.4042    1570(40)          1568.7751         1211.6556 
  1822    47.4242    1522(39)          1540.3037         1212.6563 
  1823    47.4442    1484(39)          1511.2137         1211.6571 
  1824    47.4642    1507(39)          1486.5768         1212.6580 
  1825    47.4842    1403(37)          1463.9194         1212.6586 
  1826    47.5042    1423(38)          1444.7020         1212.6595 
  1827    47.5243    1455(38)          1429.2305         1212.6603 
  1828    47.5443    1374(37)          1417.6438         1212.6613 
  1829    47.5642    1322(36)          1410.2003         1212.6620 
  1830    47.5842    1354(37)          1407.0786         1212.6626 
  1831    47.6042    1394(37)          1407.0551         1211.6636 
  1832    47.6242    1416(38)          1411.6216         1210.6641 
  1833    47.6442    1454(38)          1421.2202         1210.6653 
  1834    47.6642    1431(38)          1436.1343         1211.6660 
  1835    47.6842    1399(37)          1454.2488         1211.6669 
  1836    47.7043    1439(38)          1476.4253         1211.6675 
  1837    47.7242    1495(39)          1503.4116         1212.6681 
  1838    47.7442    1522(39)          1532.4135         1212.6692 
  1839    47.7642    1600(40)          1563.4465         1212.6698 
  1840    47.7842    1571(40)          1595.3870         1212.6707 
  1841    47.8042    1631(40)          1626.5151         1212.6715 
  1842    47.8242    1718(41)          1654.8262         1212.6721 
  1843    47.8442    1704(41)          1678.2666         1212.6731 
  1844    47.8643    1697(41)          1694.7740         1212.6736 
  1845    47.8843    1752(42)          1703.2891         1212.6746 
  1846    47.9042    1674(41)          1703.5437         1212.6753 
  1847    47.9242    1681(41)          1696.0363         1212.6760 
  1848    47.9442    1725(42)          1681.6920         1212.6769 
  1849    47.9642    1628(40)          1662.5725         1213.6776 
  1850    47.9842    1675(41)          1638.7839         1214.6785 
  1851    48.0042    1591(40)          1609.5271         1213.6793 
  1852    48.0243    1569(40)          1580.1282         1214.6797 
  1853    48.0443    1511(39)          1548.9202         1214.6808 
  1854    48.0642    1490(39)          1518.1206         1214.6814 
  1855    48.0842    1487(39)          1488.6552         1214.6823 
  1856    48.1042    1468(38)          1461.1569         1214.6829 
  1857    48.1242    1395(37)          1435.9841         1214.6835 
  1858    48.1442    1421(38)          1413.2988         1214.6844 
  1859    48.1642    1342(37)          1393.0634         1214.6851 
  1860    48.1842    1358(37)          1376.2994         1215.6858 
  1861    48.2043    1304(36)          1361.8019         1216.6868 
  1862    48.2242    1351(37)          1347.3711         1215.6874 
  1863    48.2442    1312(36)          1335.7842         1215.6880 
  1864    48.2642    1323(36)          1326.7230         1216.6888 
  1865    48.2842    1335(37)          1320.2172         1218.6896 
  1866    48.3042    1336(37)          1312.9849         1218.6903 
  1867    48.3242    1328(36)          1306.8738         1218.6910 
  1868    48.3442    1316(36)          1301.7482         1218.6917 
  1869    48.3643    1280(36)          1298.4888         1219.6925 
  1870    48.3843    1273(36)          1294.9510         1219.6931 
  1871    48.4042    1282(36)          1293.1364         1220.6940 
  1872    48.4242    1251(35)          1290.9335         1220.6946 
  1873    48.4442    1225(35)          1289.2925         1220.6954 
  1874    48.4642    1281(36)          1287.1764         1219.6960 
  1875    48.4842    1280(36)          1287.5610         1220.6967 
  1876    48.5042    1241(35)          1286.9127         1220.6975 
  1877    48.5243    1267(36)          1285.2664         1218.6982 
  1878    48.5443    1214(35)          1286.0930         1218.6986 
  1879    48.5642    1275(36)          1287.5260         1218.6993 
  1880    48.5842    1234(35)          1289.2877         1218.7001 
  1881    48.6042    1287(36)          1291.2412         1218.7007 
  1882    48.6242    1279(36)          1293.8828         1218.7017 
  1883    48.6442    1262(36)          1296.9094         1218.7023 
  1884    48.6642    1279(36)          1300.2576         1218.7029 
  1885    48.6842    1258(35)          1303.9019         1218.7035 
  1886    48.7043    1291(36)          1308.5820         1219.7042 
  1887    48.7242    1267(36)          1312.2128         1219.7048 
  1888    48.7442    1271(36)          1316.6393         1220.7054 
  1889    48.7642    1268(36)          1319.7375         1220.7062 
  1890    48.7842    1301(36)          1322.4559         1220.7067 
  1891    48.8042    1285(36)          1324.8373         1220.7072 
  1892    48.8242    1236(35)          1327.0099         1220.7080 
  1893    48.8442    1359(37)          1328.1587         1219.7086 
  1894    48.8643    1282(36)          1330.5050         1219.7095 
  1895    48.8842    1320(36)          1334.2988         1220.7097 
  1896    48.9042    1322(36)          1337.8314         1220.7104 
  1897    48.9242    1361(37)          1342.4329         1220.7113 
  1898    48.9442    1319(36)          1348.4648         1220.7117 
  1899    48.9642    1319(36)          1356.2997         1220.7123 
  1900    48.9842    1323(36)          1366.2802         1220.7129 
  1901    49.0042    1348(37)          1378.7570         1220.7135 
  1902    49.0243    1355(37)          1393.9823         1220.7140 
  1903    49.0443    1340(37)          1412.1475         1220.7146 
  1904    49.0642    1385(37)          1434.3375         1221.7155 
  1905    49.0842    1426(38)          1458.5045         1221.7157 
  1906    49.1042    1488(39)          1485.4294         1221.7166 
  1907    49.1242    1524(39)          1514.6329         1221.7169 
  1908    49.1442    1556(39)          1545.3472         1221.7175 
  1909    49.1642    1543(39)          1575.4741         1220.7180 
  1910    49.1842    1541(39)          1605.6218         1220.7189 
  1911    49.2043    1597(40)          1633.2424         1220.7192 
  1912    49.2242    1612(40)          1656.8599         1220.7197 
  1913    49.2442    1670(41)          1674.7933         1220.7203 
  1914    49.2642    1719(41)          1688.2965         1221.7208 
  1915    49.2842    1698(41)          1693.6826         1220.7213 
  1916    49.3042    1772(42)          1692.2567         1219.7218 
  1917    49.3242    1704(41)          1685.3821         1219.7224 
  1918    49.3442    1809(43)          1672.2522         1219.7228 
  1919    49.3643    1772(42)          1655.2258         1220.7235 
  1920    49.3842    1769(42)          1633.1826         1220.7240 
  1921    49.4042    1746(42)          1607.4944         1219.7245 
  1922    49.4242    1649(41)          1581.1066         1219.7251 
  1923    49.4442    1642(41)          1554.2412         1219.7253 
  1924    49.4642    1586(40)          1527.7690         1219.7260 
  1925    49.4842    1544(39)          1502.7610         1219.7266 
  1926    49.5042    1534(39)          1478.8301         1218.7272 
  1927    49.5243    1498(39)          1458.5332         1218.7273 
  1928    49.5443    1432(38)          1442.2601         1219.7279 
  1929    49.5642    1473(38)          1429.1989         1220.7283 
  1930    49.5842    1404(37)          1419.5734         1221.7289 
  1931    49.6042    1414(38)          1412.3722         1221.7291 
  1932    49.6242    1377(37)          1408.5818         1221.7299 
  1933    49.6442    1425(38)          1407.5873         1221.7301 
  1934    49.6642    1388(37)          1410.4521         1221.7305 
  1935    49.6842    1417(38)          1416.5099         1221.7310 
  1936    49.7043    1431(38)          1425.6367         1221.7314 
  1937    49.7242    1447(38)          1437.6638         1221.7318 
  1938    49.7442    1439(38)          1452.3668         1221.7322 
  1939    49.7642    1487(39)          1469.1465         1221.7324 
  1940    49.7842    1525(39)          1488.1318         1221.7333 
  1941    49.8042    1533(39)          1508.4740         1221.7334 
  1942    49.8242    1490(39)          1529.4729         1221.7340 
  1943    49.8442    1458(38)          1550.3138         1221.7343 
  1944    49.8643    1568(40)          1571.1066         1222.7345 
  1945    49.8842    1624(40)          1586.9827         1220.7350 
  1946    49.9042    1610(40)          1602.2267         1220.7354 
  1947    49.9242    1612(40)          1614.4020         1220.7356 
  1948    49.9442    1621(40)          1623.5690         1220.7360 
  1949    49.9642    1646(41)          1629.7515         1220.7366 
  1950    49.9842    1608(40)          1633.5221         1220.7367 
  1951    50.0042    1603(40)          1635.3843         1220.7369 
  1952    50.0243    1614(40)          1635.8344         1220.7373 
  1953    50.0443    1668(41)          1635.4685         1220.7378 
  1954    50.0642    1606(40)          1634.8207         1220.7380 
  1955    50.0842    1619(40)          1634.7568         1220.7384 
  1956    50.1042    1704(41)          1636.1970         1220.7386 
  1957    50.1242    1717(41)          1640.0822         1220.7390 
  1958    50.1442    1673(41)          1647.2729         1220.7393 
  1959    50.1642    1606(40)          1659.4814         1221.7395 
  1960    50.1842    1657(41)          1675.2450         1221.7400 
  1961    50.2043    1679(41)          1695.9224         1221.7402 
  1962    50.2242    1796(42)          1721.6763         1221.7405 
  1963    50.2442    1779(42)          1752.4590         1221.7408 
  1964    50.2642    1799(42)          1787.9260         1221.7410 
  1965    50.2842    1814(43)          1827.4277         1221.7413 
  1966    50.3042    1914(44)          1869.0498         1220.7416 
  1967    50.3242    1913(44)          1913.7675         1220.7417 
  1968    50.3442    2040(45)          1959.6737         1220.7419 
  1969    50.3643    2014(45)          2005.1914         1219.7422 
  1970    50.3842    2118(46)          2053.1394         1220.7424 
  1971    50.4042    2015(45)          2100.6753         1220.7423 
  1972    50.4242    2145(46)          2149.0615         1220.7428 
  1973    50.4442    2152(46)          2198.5442         1220.7430 
  1974    50.4642    2278(48)          2250.2820         1221.7432 
  1975    50.4842    2344(48)          2303.3428         1222.7433 
  1976    50.5042    2376(49)          2357.7405         1223.7435 
  1977    50.5243    2436(49)          2412.4961         1223.7437 
  1978    50.5443    2519(50)          2468.7002         1223.7439 
  1979    50.5642    2571(51)          2526.4922         1223.7443 
  1980    50.5842    2654(52)          2586.9570         1224.7444 
  1981    50.6042    2666(52)          2647.7815         1224.7444 
  1982    50.6242    2853(53)          2706.9604         1222.7444 
  1983    50.6442    2725(52)          2765.4946         1221.7449 
  1984    50.6642    2777(53)          2820.2622         1221.7450 
  1985    50.6842    2931(54)          2867.1943         1222.7451 
  1986    50.7043    2929(54)          2899.8423         1222.7450 
  1987    50.7242    2931(54)          2915.2866         1222.7451 
  1988    50.7442    2957(54)          2910.7834         1222.7452 
  1989    50.7642    2946(54)          2885.2778         1221.7451 
  1990    50.7842    2819(53)          2842.5610         1222.7455 
  1991    50.8042    2784(53)          2781.5049         1222.7455 
  1992    50.8242    2795(53)          2705.9507         1222.7457 
  1993    50.8442    2681(52)          2618.3342         1222.7458 
  1994    50.8643    2488(50)          2521.3872         1222.7458 
  1995    50.8842    2470(50)          2418.5908         1222.7457 
  1996    50.9042    2344(48)          2312.0942         1221.7457 
  1997    50.9242    2208(47)          2207.4656         1221.7460 
  1998    50.9442    2173(47)          2107.5920         1222.7461 
  1999    50.9642    2019(45)          2012.9827         1222.7462 
  2000    50.9842    1987(45)          1925.0865         1221.7462 
  2001    51.0042    1827(43)          1846.0609         1220.7461 
  2002    51.0243    1766(42)          1777.3772         1220.7463 
  2003    51.0443    1723(42)          1718.0618         1220.7462 
  2004    51.0642    1646(41)          1667.8298         1220.7462 
  2005    51.0842    1614(40)          1626.2142         1220.7461 
  2006    51.1042    1569(40)          1592.2122         1220.7460 
  2007    51.1242    1560(39)          1565.6702         1220.7461 
  2008    51.1442    1513(39)          1546.5996         1221.7461 
  2009    51.1642    1483(39)          1533.2634         1222.7462 
  2010    51.1842    1533(39)          1523.9644         1222.7463 
  2011    51.2043    1536(39)          1518.9053         1222.7463 
  2012    51.2242    1532(39)          1517.7111         1222.7461 
  2013    51.2442    1597(40)          1519.6709         1222.7460 
  2014    51.2642    1577(40)          1524.2234         1222.7458 
  2015    51.2842    1532(39)          1529.8834         1221.7457 
  2016    51.3042    1579(40)          1537.9463         1221.7460 
  2017    51.3242    1529(39)          1547.9504         1222.7458 
  2018    51.3442    1576(40)          1557.5154         1222.7458 
  2019    51.3643    1598(40)          1567.3550         1222.7457 
  2020    51.3842    1629(40)          1577.6091         1222.7455 
  2021    51.4042    1651(41)          1588.7209         1222.7454 
  2022    51.4242    1642(41)          1601.2273         1222.7452 
  2023    51.4442    1629(40)          1615.8641         1222.7451 
  2024    51.4642    1755(42)          1633.3456         1222.7451 
  2025    51.4842    1655(41)          1654.2789         1222.7449 
  2026    51.5042    1644(41)          1679.2761         1222.7448 
  2027    51.5243    1783(42)          1706.8335         1220.7445 
  2028    51.5443    1747(42)          1742.2671         1221.7445 
  2029    51.5642    1816(43)          1781.5825         1221.7444 
  2030    51.5842    1850(43)          1825.3750         1221.7445 
  2031    51.6042    1833(43)          1872.6724         1221.7441 
  2032    51.6242    1901(44)          1921.9113         1221.7439 
  2033    51.6442    1925(44)          1971.9705         1222.7438 
  2034    51.6642    2023(45)          2018.3590         1222.7437 
  2035    51.6842    2076(46)          2059.5425         1222.7433 
  2036    51.7043    2066(45)          2094.2891         1223.7430 
  2037    51.7242    2049(45)          2119.0820         1223.7429 
  2038    51.7442    2121(46)          2131.7583         1221.7428 
  2039    51.7642    2122(46)          2135.3037         1220.7427 
  2040    51.7842    2143(46)          2129.3145         1220.7422 
  2041    51.8042    2105(46)          2112.9111         1220.7422 
  2042    51.8242    2147(46)          2086.2144         1220.7418 
  2043    51.8442    2078(46)          2050.2986         1220.7418 
  2044    51.8643    1982(45)          2005.5947         1219.7415 
  2045    51.8842    1979(44)          1955.3225         1218.7410 
  2046    51.9042    1918(44)          1902.3885         1218.7408 
  2047    51.9242    1823(43)          1847.7373         1218.7407 
  2048    51.9442    1711(41)          1792.8230         1218.7401 
  2049    51.9642    1718(41)          1738.9946         1218.7399 
  2050    51.9842    1726(42)          1687.3379         1218.7396 
  2051    52.0042    1637(40)          1638.7379         1218.7393 
  2052    52.0243    1557(39)          1593.8888         1218.7393 
  2053    52.0443    1566(40)          1553.2072         1218.7388 
  2054    52.0642    1530(39)          1516.8784         1218.7386 
  2055    52.0842    1450(38)          1486.8530         1220.7383 
  2056    52.1042    1448(38)          1458.9272         1220.7382 
  2057    52.1242    1456(38)          1435.7834         1221.7377 
  2058    52.1442    1417(38)          1415.0703         1221.7375 
  2059    52.1642    1367(37)          1397.4028         1221.7369 
  2060    52.1842    1310(36)          1382.3954         1221.7369 
  2061    52.2043    1329(36)          1369.7079         1221.7366 
  2062    52.2242    1347(37)          1358.0776         1220.7360 
  2063    52.2442    1285(36)          1350.1274         1221.7356 
  2064    52.2642    1285(36)          1342.6780         1221.7351 
  2065    52.2842    1274(36)          1336.5995         1221.7347 
  2066    52.3042    1308(36)          1331.6495         1221.7345 
  2067    52.3242    1297(36)          1326.7902         1220.7340 
  2068    52.3442    1302(36)          1323.9983         1220.7336 
  2069    52.3643    1300(36)          1322.2091         1220.7334 
  2070    52.3842    1318(36)          1321.4604         1220.7330 
  2071    52.4042    1346(37)          1321.7872         1220.7323 
  2072    52.4242    1261(36)          1323.2678         1220.7322 
  2073    52.4442    1286(36)          1325.9132         1220.7318 
  2074    52.4642    1301(36)          1329.8113         1220.7311 
  2075    52.4842    1311(36)          1335.0188         1220.7308 
  2076    52.5042    1293(36)          1341.5732         1220.7303 
  2077    52.5243    1341(37)          1349.4834         1220.7300 
  2078    52.5443    1303(36)          1358.7139         1220.7295 
  2079    52.5642    1332(37)          1370.1663         1221.7291 
  2080    52.5842    1296(36)          1381.6656         1221.7286 
  2081    52.6042    1361(37)          1391.9240         1219.7283 
  2082    52.6242    1417(38)          1404.5212         1219.7275 
  2083    52.6442    1394(37)          1415.8922         1218.7272 
  2084    52.6642    1423(38)          1428.3409         1219.7267 
  2085    52.6842    1466(38)          1438.1105         1219.7262 
  2086    52.7043    1367(37)          1445.4785         1219.7258 
  2087    52.7242    1431(38)          1450.0074         1219.7253 
  2088    52.7442    1473(38)          1451.4768         1219.7249 
  2089    52.7642    1449(38)          1449.0499         1218.7242 
  2090    52.7842    1496(39)          1444.8687         1218.7238 
  2091    52.8042    1430(38)          1438.3567         1218.7233 
  2092    52.8242    1446(38)          1427.8575         1216.7230 
  2093    52.8442    1383(37)          1418.7600         1217.7224 
  2094    52.8643    1427(38)          1407.4545         1217.7216 
  2095    52.8842    1401(37)          1395.4413         1217.7213 
  2096    52.9042    1337(37)          1383.1381         1217.7208 
  2097    52.9242    1406(38)          1371.0547         1217.7201 
  2098    52.9442    1404(37)          1359.6040         1217.7197 
  2099    52.9642    1336(37)          1349.0811         1217.7191 
  2100    52.9842    1352(37)          1340.7134         1218.7185 
  2101    53.0042    1334(37)          1332.7800         1218.7180 
  2102    53.0243    1355(37)          1327.0947         1219.7173 
  2103    53.0443    1308(36)          1321.8447         1219.7170 
  2104    53.0642    1354(37)          1318.0667         1219.7162 
  2105    53.0842    1326(36)          1314.7826         1218.7157 
  2106    53.1042    1350(37)          1315.0353         1219.7150 
  2107    53.1242    1335(37)          1315.9739         1219.7146 
  2108    53.1442    1291(36)          1318.4847         1219.7139 
  2109    53.1642    1355(37)          1321.7574         1218.7133 
  2110    53.1842    1358(37)          1326.7102         1217.7130 
  2111    53.2043    1412(38)          1334.8624         1217.7120 
  2112    53.2242    1373(37)          1346.1426         1218.7115 
  2113    53.2442    1320(36)          1358.6824         1218.7107 
  2114    53.2642    1424(38)          1373.5416         1218.7106 
  2115    53.2842    1394(37)          1390.6537         1218.7097 
  2116    53.3042    1374(37)          1410.1172         1218.7091 
  2117    53.3242    1350(37)          1429.8695         1216.7084 
  2118    53.3442    1430(38)          1453.5289         1216.7078 
  2119    53.3643    1464(38)          1476.6232         1214.7073 
  2120    53.3842    1504(39)          1502.4384         1214.7068 
  2121    53.4042    1506(39)          1528.0083         1214.7057 
  2122    53.4242    1474(38)          1552.0750         1214.7052 
  2123    53.4442    1509(39)          1573.2308         1214.7047 
  2124    53.4642    1571(40)          1590.1035         1214.7040 
  2125    53.4842    1601(40)          1601.6077         1214.7031 
  2126    53.5042    1596(40)          1607.1940         1214.7026 
  2127    53.5243    1608(40)          1606.9114         1214.7020 
  2128    53.5443    1566(40)          1600.1472         1213.7012 
  2129    53.5642    1533(39)          1590.5845         1214.7006 
  2130    53.5842    1588(40)          1575.8955         1214.7000 
  2131    53.6042    1556(39)          1557.7383         1214.6993 
  2132    53.6242    1545(39)          1536.8936         1214.6984 
  2133    53.6442    1439(38)          1514.0361         1214.6979 
  2134    53.6642    1475(38)          1490.1431         1214.6973 
  2135    53.6842    1483(39)          1466.1306         1214.6964 
  2136    53.7043    1442(38)          1442.8226         1214.6956 
  2137    53.7242    1444(38)          1420.8859         1214.6953 
  2138    53.7442    1428(38)          1400.8237         1214.6942 
  2139    53.7642    1469(38)          1382.8829         1214.6937 
  2140    53.7842    1429(38)          1368.2711         1215.6929 
  2141    53.8042    1389(37)          1355.0621         1215.6923 
  2142    53.8242    1308(36)          1344.2245         1215.6914 
  2143    53.8442    1372(37)          1335.7844         1215.6909 
  2144    53.8643    1323(36)          1328.6366         1214.6899 
  2145    53.8842    1378(37)          1322.6960         1212.6892 
  2146    53.9042    1323(36)          1320.7233         1212.6886 
  2147    53.9242    1333(37)          1321.9082         1213.6877 
  2148    53.9442    1341(37)          1323.9867         1213.6871 
  2149    53.9642    1360(37)          1325.8774         1211.6863 
  2150    53.9842    1331(36)          1331.4329         1211.6855 
  2151    54.0042    1430(38)          1338.4949         1211.6847 
  2152    54.0243    1393(37)          1347.7919         1212.6842 
  2153    54.0443    1408(38)          1357.1973         1212.6831 
  2154    54.0642    1313(36)          1367.3932         1212.6827 
  2155    54.0842    1386(37)          1377.7411         1212.6818 
  2156    54.1042    1329(36)          1387.8622         1212.6812 
  2157    54.1242    1408(38)          1397.0933         1212.6803 
  2158    54.1442    1425(38)          1404.7583         1212.6794 
  2159    54.1642    1398(37)          1411.2910         1213.6786 
  2160    54.1842    1421(38)          1415.3550         1214.6779 
  2161    54.2043    1357(37)          1415.7223         1214.6770 
  2162    54.2242    1403(37)          1412.5835         1213.6764 
  2163    54.2442    1331(36)          1409.1743         1214.6757 
  2164    54.2642    1351(37)          1402.7842         1214.6748 
  2165    54.2842    1386(37)          1394.7141         1214.6740 
  2166    54.3042    1401(37)          1384.2589         1213.6732 
  2167    54.3242    1314(36)          1372.7766         1212.6724 
  2168    54.3442    1329(36)          1361.4843         1212.6719 
  2169    54.3643    1325(36)          1349.9929         1212.6707 
  2170    54.3842    1342(37)          1339.4630         1213.6702 
  2171    54.4042    1327(36)          1328.4882         1213.6691 
  2172    54.4242    1408(38)          1318.1802         1213.6685 
  2173    54.4442    1349(37)          1308.7667         1213.6677 
  2174    54.4642    1290(36)          1299.1031         1212.6667 
  2175    54.4842    1290(36)          1291.4957         1212.6660 
  2176    54.5042    1332(36)          1284.7625         1212.6653 
  2177    54.5243    1284(36)          1279.0010         1212.6644 
  2178    54.5443    1303(36)          1274.0859         1212.6636 
  2179    54.5642    1259(35)          1268.7617         1211.6627 
  2180    54.5842    1282(36)          1265.3086         1211.6621 
  2181    54.6042    1300(36)          1262.5105         1211.6611 
  2182    54.6242    1263(36)          1260.1713         1211.6604 
  2183    54.6442    1300(36)          1258.4382         1211.6597 
  2184    54.6642    1298(36)          1258.1531         1212.6586 
  2185    54.6842    1281(36)          1256.1803         1211.6580 
  2186    54.7043    1281(36)          1256.6648         1212.6570 
  2187    54.7242    1281(36)          1256.5081         1212.6563 
  2188    54.7442    1274(36)          1256.6354         1212.6555 
  2189    54.7642    1263(36)          1255.6448         1211.6547 
  2190    54.7842    1272(36)          1256.1550         1211.6538 
  2191    54.8042    1269(36)          1257.3623         1211.6528 
  2192    54.8242    1259(35)          1258.9410         1211.6521 
  2193    54.8442    1293(36)          1259.7939         1210.6514 
  2194    54.8643    1270(36)          1261.2069         1209.6503 
  2195    54.8842    1276(36)          1262.8427         1208.6495 
  2196    54.9042    1308(36)          1265.0751         1207.6487 
  2197    54.9242    1297(36)          1270.0475         1208.6479 
  2198    54.9442    1264(36)          1274.6552         1208.6470 
  2199    54.9642    1270(36)          1279.7753         1208.6461 
  2200    54.9842    1352(37)          1285.6111         1208.6455 
  2201    55.0042    1301(36)          1292.1230         1208.6445 
  2202    55.0243    1324(36)          1299.3860         1208.6437 
  2203    55.0443    1294(36)          1307.3407         1208.6428 
  2204    55.0642    1313(36)          1316.1215         1208.6420 
  2205    55.0842    1372(37)          1325.6631         1208.6412 
  2206    55.1042    1314(36)          1335.0150         1207.6404 
  2207    55.1242    1344(37)          1345.1270         1206.6395 
  2208    55.1442    1403(37)          1358.8750         1208.6385 
  2209    55.1642    1338(37)          1371.0687         1208.6378 
  2210    55.1842    1338(37)          1383.3423         1208.6370 
  2211    55.2043    1387(37)          1394.3036         1207.6361 
  2212    55.2242    1376(37)          1404.5212         1206.6353 
  2213    55.2442    1454(38)          1416.2860         1208.6344 
  2214    55.2642    1419(38)          1424.2419         1208.6334 
  2215    55.2842    1409(38)          1429.1237         1207.6326 
  2216    55.3042    1427(38)          1433.9006         1208.6320 
  2217    55.3242    1402(37)          1435.7842         1208.6310 
  2218    55.3442    1434(38)          1436.1447         1208.6302 
  2219    55.3643    1481(38)          1435.2504         1208.6293 
  2220    55.3842    1411(38)          1433.4939         1208.6285 
  2221    55.4042    1472(38)          1431.1968         1208.6274 
  2222    55.4242    1451(38)          1428.6833         1208.6268 
  2223    55.4442    1430(38)          1426.2035         1208.6257 
  2224    55.4642    1391(37)          1426.2861         1210.6252 
  2225    55.4842    1473(38)          1425.1226         1210.6241 
  2226    55.5042    1409(38)          1424.8252         1210.6233 
  2227    55.5243    1458(38)          1425.4127         1210.6224 
  2228    55.5442    1484(39)          1425.7170         1209.6217 
  2229    55.5642    1417(38)          1427.3844         1209.6206 
  2230    55.5842    1407(38)          1429.1068         1209.6200 
  2231    55.6042    1395(37)          1430.4280         1209.6189 
  2232    55.6242    1452(38)          1430.0078         1208.6183 
  2233    55.6442    1449(38)          1428.7410         1207.6174 
  2234    55.6642    1458(38)          1426.1790         1206.6168 
  2235    55.6842    1416(38)          1423.4520         1206.6157 
  2236    55.7043    1346(37)          1421.6222         1208.6151 
  2237    55.7242    1440(38)          1417.8280         1209.6141 
  2238    55.7442    1382(37)          1411.3073         1208.6132 
  2239    55.7642    1443(38)          1406.3409         1209.6123 
  2240    55.7842    1392(37)          1399.2152         1208.6116 
  2241    55.8042    1445(38)          1393.4453         1208.6106 
  2242    55.8242    1387(37)          1388.0583         1208.6099 
  2243    55.8442    1373(37)          1384.0408         1208.6090 
  2244    55.8643    1363(37)          1381.3724         1208.6082 
  2245    55.8842    1362(37)          1378.5443         1206.6074 
  2246    55.9042    1407(38)          1379.4633         1206.6064 
  2247    55.9242    1392(37)          1382.3638         1206.6057 
  2248    55.9442    1381(37)          1387.5549         1206.6050 
  2249    55.9642    1378(37)          1396.0419         1207.6041 
  2250    55.9842    1342(37)          1405.6010         1207.6033 
  2251    56.0042    1423(38)          1416.9482         1207.6024 
  2252    56.0243    1322(36)          1428.7924         1206.6017 
  2253    56.0442    1442(38)          1442.4781         1206.6007 
  2254    56.0642    1385(37)          1456.3086         1206.6000 
  2255    56.0842    1479(38)          1470.7360         1207.5990 
  2256    56.1042    1494(39)          1482.8298         1207.5983 
  2257    56.1242    1473(38)          1492.8643         1207.5975 
  2258    56.1442    1524(39)          1500.2522         1207.5966 
  2259    56.1642    1499(39)          1503.6328         1206.5959 
  2260    56.1842    1504(39)          1504.8915         1206.5948 
  2261    56.2043    1543(39)          1503.1338         1206.5942 
  2262    56.2242    1499(39)          1498.6173         1206.5934 
  2263    56.2442    1502(39)          1490.6875         1205.5925 
  2264    56.2642    1441(38)          1481.7394         1205.5918 
  2265    56.2842    1514(39)          1472.2351         1206.5909 
  2266    56.3042    1395(37)          1460.6714         1206.5901 
  2267    56.3242    1404(37)          1448.5980         1206.5894 
  2268    56.3442    1409(38)          1436.5806         1206.5886 
  2269    56.3643    1410(38)          1425.1761         1206.5879 
  2270    56.3842    1440(38)          1414.8149         1206.5869 
  2271    56.4042    1355(37)          1405.8789         1206.5863 
  2272    56.4242    1441(38)          1398.6345         1206.5853 
  2273    56.4442    1420(38)          1391.2271         1204.5846 
  2274    56.4642    1397(37)          1387.6970         1204.5839 
  2275    56.4842    1405(37)          1386.9836         1205.5830 
  2276    56.5042    1372(37)          1386.9385         1205.5820 
  2277    56.5243    1370(37)          1388.2919         1205.5815 
  2278    56.5442    1328(36)          1390.7157         1205.5804 
  2279    56.5642    1363(37)          1393.8066         1205.5800 
  2280    56.5842    1383(37)          1397.1154         1205.5792 
  2281    56.6042    1409(38)          1400.1901         1205.5782 
  2282    56.6242    1389(37)          1402.6169         1205.5776 
  2283    56.6442    1328(36)          1403.0521         1204.5768 
  2284    56.6642    1351(37)          1404.2448         1205.5759 
  2285    56.6842    1368(37)          1402.0446         1204.5752 
  2286    56.7043    1394(37)          1399.4058         1204.5745 
  2287    56.7242    1378(37)          1395.3866         1204.5740 
  2288    56.7442    1369(37)          1390.1887         1204.5729 
  2289    56.7642    1360(37)          1384.9211         1205.5724 
  2290    56.7842    1356(37)          1378.8975         1206.5714 
  2291    56.8042    1346(37)          1371.3970         1206.5708 
  2292    56.8242    1349(37)          1363.7036         1206.5701 
  2293    56.8442    1313(36)          1356.1024         1206.5692 
  2294    56.8643    1333(37)          1347.8513         1205.5686 
  2295    56.8842    1344(37)          1341.1884         1205.5675 
  2296    56.9042    1297(36)          1336.4995         1206.5669 
  2297    56.9242    1344(37)          1331.9102         1206.5663 
  2298    56.9442    1386(37)          1328.5831         1206.5654 
  2299    56.9642    1366(37)          1326.6356         1206.5647 
  2300    56.9842    1281(36)          1325.1407         1205.5641 
  2301    57.0042    1311(36)          1326.0649         1205.5636 
  2302    57.0243    1385(37)          1328.5405         1205.5626 
  2303    57.0442    1341(37)          1331.4617         1204.5619 
  2304    57.0642    1341(37)          1336.7537         1204.5612 
  2305    57.0842    1388(37)          1343.2965         1204.5605 
  2306    57.1042    1389(37)          1350.9204         1204.5597 
  2307    57.1242    1404(37)          1358.4060         1203.5590 
  2308    57.1442    1382(37)          1367.4927         1203.5583 
  2309    57.1642    1386(37)          1376.9086         1203.5577 
  2310    57.1842    1345(37)          1387.4160         1204.5569 
  2311    57.2043    1429(38)          1397.8610         1205.5564 
  2312    57.2242    1421(38)          1406.1964         1204.5555 
  2313    57.2442    1423(38)          1415.4796         1204.5551 
  2314    57.2642    1450(38)          1424.8085         1204.5542 
  2315    57.2842    1419(38)          1433.2699         1203.5535 
  2316    57.3042    1469(38)          1441.8866         1202.5531 
  2317    57.3242    1481(38)          1451.5930         1202.5521 
  2318    57.3442    1437(38)          1462.2354         1203.5515 
  2319    57.3643    1453(38)          1471.5703         1203.5509 
  2320    57.3842    1493(39)          1480.2876         1203.5504 
  2321    57.4042    1460(38)          1487.9559         1203.5497 
  2322    57.4242    1501(39)          1494.1667         1203.5488 
  2323    57.4442    1480(38)          1497.5425         1202.5483 
  2324    57.4642    1560(39)          1499.8467         1202.5475 
  2325    57.4842    1445(38)          1499.9886         1202.5469 
  2326    57.5042    1531(39)          1498.0806         1202.5465 
  2327    57.5243    1479(38)          1493.3308         1201.5457 
  2328    57.5442    1495(39)          1487.9495         1201.5450 
  2329    57.5642    1437(38)          1481.1603         1201.5444 
  2330    57.5842    1454(38)          1473.1885         1201.5438 
  2331    57.6042    1471(38)          1464.3154         1201.5433 
  2332    57.6242    1456(38)          1454.8955         1201.5422 
  2333    57.6442    1448(38)          1445.3180         1201.5419 
  2334    57.6642    1471(38)          1436.0223         1201.5414 
  2335    57.6842    1444(38)          1427.1256         1201.5406 
  2336    57.7043    1427(38)          1418.4568         1200.5403 
  2337    57.7242    1413(38)          1411.9506         1200.5396 
  2338    57.7442    1347(37)          1405.7141         1199.5388 
  2339    57.7642    1380(37)          1402.7808         1200.5381 
  2340    57.7842    1413(38)          1399.0775         1199.5375 
  2341    57.8042    1355(37)          1398.4724         1200.5371 
  2342    57.8242    1389(37)          1397.6222         1200.5366 
  2343    57.8442    1412(38)          1397.5288         1200.5359 
  2344    57.8643    1357(37)          1397.7921         1200.5354 
  2345    57.8842    1370(37)          1398.1907         1200.5348 
  2346    57.9042    1482(39)          1398.6288         1200.5343 
  2347    57.9242    1431(38)          1398.9523         1200.5336 
  2348    57.9442    1411(38)          1399.1968         1200.5328 
  2349    57.9642    1395(37)          1399.3574         1200.5325 
  2350    57.9842    1376(37)          1399.4139         1200.5321 
  2351    58.0042    1376(37)          1399.2480         1200.5315 
  2352    58.0243    1381(37)          1399.8135         1201.5309 
  2353    58.0442    1450(38)          1399.8480         1202.5302 
  2354    58.0642    1408(38)          1398.2015         1202.5295 
  2355    58.0842    1418(38)          1395.7593         1202.5291 
  2356    58.1042    1443(38)          1391.4368         1201.5287 
  2357    58.1242    1412(38)          1387.2438         1201.5282 
  2358    58.1442    1369(37)          1381.2600         1200.5278 
  2359    58.1642    1401(37)          1375.6931         1200.5271 
  2360    58.1842    1389(37)          1367.6787         1198.5265 
  2361    58.2043    1401(37)          1362.4382         1199.5261 
  2362    58.2242    1358(37)          1356.1444         1199.5258 
  2363    58.2442    1349(37)          1349.9513         1199.5254 
  2364    58.2642    1335(37)          1344.0217         1199.5244 
  2365    58.2842    1362(37)          1338.5383         1199.5239 
  2366    58.3042    1419(38)          1333.6978         1199.5236 
  2367    58.3242    1389(37)          1329.6935         1199.5231 
  2368    58.3442    1309(36)          1328.7047         1201.5225 
  2369    58.3643    1334(37)          1326.8645         1201.5221 
  2370    58.3842    1313(36)          1326.2603         1201.5219 
  2371    58.4042    1325(36)          1326.9282         1201.5212 
  2372    58.4242    1334(37)          1329.7332         1202.5206 
  2373    58.4442    1285(36)          1331.8507         1201.5203 
  2374    58.4642    1331(36)          1336.0330         1201.5198 
  2375    58.4842    1286(36)          1341.0970         1201.5193 
  2376    58.5042    1340(37)          1346.9932         1201.5189 
  2377    58.5243    1338(37)          1353.0117         1201.5184 
  2378    58.5442    1375(37)          1359.0015         1201.5179 
  2379    58.5642    1366(37)          1364.5536         1201.5176 
  2380    58.5842    1366(37)          1369.4872         1201.5172 
  2381    58.6042    1272(36)          1372.5432         1200.5168 
  2382    58.6242    1293(36)          1375.6514         1200.5164 
  2383    58.6442    1333(37)          1377.9591         1200.5157 
  2384    58.6642    1378(37)          1378.3962         1199.5153 
  2385    58.6842    1414(38)          1379.2230         1199.5150 
  2386    58.7043    1383(37)          1379.6008         1199.5146 
  2387    58.7242    1346(37)          1379.6808         1199.5142 
  2388    58.7442    1379(37)          1379.6050         1199.5137 
  2389    58.7642    1326(36)          1379.5133         1199.5134 
  2390    58.7842    1360(37)          1379.5303         1199.5128 
  2391    58.8042    1418(38)          1379.7532         1199.5125 
  2392    58.8242    1382(37)          1381.2312         1200.5121 
  2393    58.8442    1425(38)          1381.9584         1200.5118 
  2394    58.8643    1375(37)          1381.8759         1199.5115 
  2395    58.8842    1382(37)          1382.9762         1199.5110 
  2396    58.9042    1462(38)          1383.9441         1199.5106 
  2397    58.9242    1379(37)          1384.7083         1199.5103 
  2398    58.9442    1360(37)          1385.0747         1199.5099 
  2399    58.9642    1358(37)          1384.8286         1199.5095 
  2400    58.9842    1378(37)          1383.7662         1199.5093 
  2401    59.0042    1375(37)          1380.7405         1198.5088 
  2402    59.0243    1396(37)          1377.7495         1198.5085 
  2403    59.0442    1374(37)          1372.7651         1197.5082 
  2404    59.0642    1375(37)          1367.9825         1197.5078 
  2405    59.0842    1433(38)          1362.5988         1197.5076 
  2406    59.1042    1339(37)          1355.8157         1196.5071 
  2407    59.1242    1349(37)          1349.8246         1196.5066 
  2408    59.1442    1287(36)          1343.8110         1196.5063 
  2409    59.1642    1294(36)          1337.9677         1196.5061 
  2410    59.1842    1303(36)          1331.5031         1195.5056 
  2411    59.2043    1285(36)          1326.6381         1195.5055 
  2412    59.2242    1313(36)          1321.5889         1194.5050 
  2413    59.2442    1326(36)          1318.5513         1194.5048 
  2414    59.2642    1371(37)          1316.6917         1194.5045 
  2415    59.2842    1311(36)          1316.1396         1194.5042 
  2416    59.3042    1309(36)          1316.9893         1194.5039 
  2417    59.3242    1368(37)          1319.2987         1194.5035 
  2418    59.3442    1298(36)          1323.0803         1194.5033 
  2419    59.3643    1399(37)          1328.3494         1194.5031 
  2420    59.3842    1316(36)          1335.0428         1194.5027 
  2421    59.4042    1394(37)          1343.0962         1194.5026 
  2422    59.4242    1310(36)          1352.3115         1194.5022 
  2423    59.4442    1409(38)          1363.5133         1195.5020 
  2424    59.4642    1390(37)          1373.4375         1194.5017 
  2425    59.4842    1375(37)          1384.7958         1194.5015 
  2426    59.5042    1420(38)          1396.2620         1194.5012 
  2427    59.5243    1469(38)          1406.5302         1193.5009 
  2428    59.5442    1446(38)          1417.3474         1193.5006 
  2429    59.5642    1424(38)          1427.4818         1193.5002 
  2430    59.5842    1472(38)          1436.7817         1193.4999 
  2431    59.6042    1525(39)          1444.9987         1193.4998 
  2432    59.6242    1513(39)          1451.2893         1192.4995 
  2433    59.6442    1504(39)          1457.4884         1192.4993 
  2434    59.6642    1503(39)          1462.6095         1192.4990 
  2435    59.6842    1529(39)          1466.7684         1192.4989 
  2436    59.7043    1522(39)          1471.0750         1193.4989 
  2437    59.7242    1488(39)          1473.3812         1193.4987 
  2438    59.7442    1483(39)          1474.9429         1193.4983 
  2439    59.7642    1509(39)          1475.7134         1193.4979 
  2440    59.7842    1492(39)          1476.4709         1194.4979 
  2441    59.8042    1517(39)          1475.1707         1194.4978 
  2442    59.8242    1459(38)          1471.7947         1193.4974 
  2443    59.8442    1462(38)          1467.4052         1192.4972 
  2444    59.8643    1487(39)          1463.1185         1192.4969 
  2445    59.8842    1444(38)          1458.2849         1192.4968 
  2446    59.9042    1476(38)          1453.2756         1192.4968 
  2447    59.9242    1454(38)          1448.3639         1192.4963 
  2448    59.9442    1438(38)          1443.7979         1192.4961 
  2449    59.9642    1433(38)          1439.9796         1192.4960 
  2450    59.9842    1437(38)          1437.0596         1192.4960 
  2451    60.0042    1439(38)          1435.2684         1192.4957 
  2452    60.0243    1476(38)          1434.8353         1192.4956 
  2453    60.0442    1486(39)          1435.9315         1192.4955 
  2454    60.0642    1519(39)          1438.8480         1192.4954 
  2455    60.0842    1467(38)          1444.5514         1193.4954 
  2456    60.1042    1480(38)          1451.2599         1193.4951 
  2457    60.1242    1460(38)          1459.7891         1193.4949 
  2458    60.1442    1525(39)          1469.1101         1192.4948 
  2459    60.1642    1512(39)          1481.0498         1192.4948 
  2460    60.1842    1481(38)          1495.3152         1193.4944 
  2461    60.2043    1500(39)          1509.5780         1193.4941 
  2462    60.2242    1515(39)          1524.2817         1193.4938 
  2463    60.2442    1513(39)          1537.9054         1192.4938 
  2464    60.2642    1530(39)          1551.8042         1192.4938 
  2465    60.2842    1530(39)          1564.5239         1192.4938 
  2466    60.3042    1568(40)          1575.8020         1192.4934 
  2467    60.3242    1595(40)          1587.5160         1194.4933 
  2468    60.3442    1538(39)          1595.6735         1194.4934 
  2469    60.3643    1528(39)          1602.4927         1194.4932 
  2470    60.3842    1588(40)          1607.1147         1193.4929 
  2471    60.4042    1579(40)          1612.5981         1194.4929 
  2472    60.4242    1576(40)          1615.9540         1194.4929 
  2473    60.4442    1568(40)          1617.9634         1194.4929 
  2474    60.4642    1592(40)          1618.5199         1194.4928 
  2475    60.4842    1638(40)          1617.2697         1194.4927 
  2476    60.5042    1524(39)          1614.1829         1194.4926 
  2477    60.5243    1617(40)          1609.0111         1194.4924 
  2478    60.5442    1593(40)          1601.6182         1194.4923 
  2479    60.5642    1581(40)          1591.9587         1194.4923 
  2480    60.5842    1619(40)          1580.2598         1194.4919 
  2481    60.6042    1509(39)          1566.5271         1194.4919 
  2482    60.6242    1524(39)          1551.1095         1194.4918 
  2483    60.6442    1569(40)          1535.4092         1195.4921 
  2484    60.6642    1494(39)          1517.6080         1195.4918 
  2485    60.6842    1557(39)          1498.9781         1195.4916 
  2486    60.7043    1466(38)          1479.9675         1195.4916 
  2487    60.7242    1452(38)          1460.7444         1195.4917 
  2488    60.7442    1455(38)          1441.6221         1195.4916 
  2489    60.7642    1391(37)          1422.9647         1195.4913 
  2490    60.7842    1368(37)          1405.0732         1195.4912 
  2491    60.8042    1428(38)          1388.3224         1195.4913 
  2492    60.8242    1342(37)          1373.7268         1196.4913 
  2493    60.8442    1336(37)          1359.5245         1196.4912 
  2494    60.8643    1357(37)          1347.7922         1197.4912 
  2495    60.8842    1301(36)          1336.5602         1197.4910 
  2496    60.9042    1352(37)          1327.7910         1198.4911 
  2497    60.9242    1322(36)          1319.4143         1198.4908 
  2498    60.9442    1286(36)          1311.3245         1197.4911 
  2499    60.9642    1297(36)          1305.4133         1197.4911 
  2500    60.9842    1270(36)          1299.4767         1196.4911 
  2501    61.0042    1277(36)          1295.3820         1196.4907 
  2502    61.0243    1328(36)          1291.9197         1196.4907 
  2503    61.0442    1275(36)          1289.0557         1196.4907 
  2504    61.0642    1296(36)          1286.6293         1196.4907 
  2505    61.0842    1275(36)          1284.5983         1196.4906 
  2506    61.1042    1266(36)          1282.8232         1196.4907 
  2507    61.1242    1288(36)          1280.4238         1195.4907 
  2508    61.1442    1264(36)          1279.3555         1195.4906 
  2509    61.1642    1259(35)          1278.6039         1195.4906 
  2510    61.1842    1333(37)          1278.2316         1195.4907 
  2511    61.2043    1284(36)          1278.2283         1195.4905 
  2512    61.2242    1289(36)          1277.6268         1194.4906 
  2513    61.2442    1311(36)          1278.4154         1194.4906 
  2514    61.2642    1257(35)          1279.6324         1194.4905 
  2515    61.2842    1299(36)          1281.2760         1194.4905 
  2516    61.3042    1290(36)          1283.3263         1194.4905 
  2517    61.3242    1239(35)          1285.7318         1194.4904 
  2518    61.3442    1246(35)          1289.4020         1195.4901 
  2519    61.3643    1278(36)          1292.2056         1195.4905 
  2520    61.3842    1277(36)          1294.9777         1195.4906 
  2521    61.4042    1274(36)          1297.4985         1195.4904 
  2522    61.4242    1296(36)          1299.6158         1195.4902 
  2523    61.4442    1327(36)          1300.0490         1194.4905 
  2524    61.4642    1271(36)          1300.7140         1194.4905 
  2525    61.4842    1274(36)          1300.5547         1194.4905 
  2526    61.5042    1303(36)          1299.5861         1194.4905 
  2527    61.5243    1308(36)          1297.8740         1194.4904 
  2528    61.5442    1285(36)          1295.5239         1194.4905 
  2529    61.5642    1258(35)          1292.6110         1194.4904 
  2530    61.5842    1268(36)          1289.1860         1194.4905 
  2531    61.6042    1268(36)          1285.3650         1194.4905 
  2532    61.6242    1262(36)          1281.2104         1194.4904 
  2533    61.6442    1229(35)          1276.7732         1194.4904 
  2534    61.6642    1256(35)          1272.3165         1194.4905 
  2535    61.6842    1216(35)          1267.9037         1194.4905 
  2536    61.7043    1302(36)          1263.6364         1194.4906 
  2537    61.7242    1226(35)          1258.9440         1193.4905 
  2538    61.7442    1272(36)          1255.2672         1193.4902 
  2539    61.7642    1236(35)          1251.9895         1193.4906 
  2540    61.7842    1250(35)          1249.1003         1193.4907 
  2541    61.8042    1240(35)          1247.7009         1194.4905 
  2542    61.8242    1229(35)          1245.7687         1194.4905 
  2543    61.8442    1303(36)          1244.2997         1194.4906 
  2544    61.8643    1268(36)          1243.3081         1194.4906 
  2545    61.8842    1252(35)          1242.9388         1194.4906 
  2546    61.9042    1202(35)          1242.8655         1194.4907 
  2547    61.9242    1204(35)          1243.0984         1194.4906 
  2548    61.9442    1166(34)          1243.9203         1194.4906 
  2549    61.9642    1298(36)          1245.1537         1194.4908 
  2550    61.9842    1221(35)          1246.7490         1194.4907 
  2551    62.0042    1253(35)          1248.7020         1194.4907 
  2552    62.0243    1242(35)          1250.9861         1194.4908 
  2553    62.0442    1214(35)          1253.5258         1194.4907 
  2554    62.0642    1244(35)          1256.2532         1194.4907 
  2555    62.0842    1212(35)          1259.2092         1194.4908 
  2556    62.1042    1276(36)          1262.2788         1194.4906 
  2557    62.1242    1227(35)          1265.3262         1194.4908 
  2558    62.1442    1275(36)          1267.3340         1193.4910 
  2559    62.1642    1251(35)          1270.1869         1193.4908 
  2560    62.1842    1241(35)          1273.8713         1194.4906 
  2561    62.2042    1214(35)          1276.3514         1194.4908 
  2562    62.2242    1249(35)          1278.6458         1194.4911 
  2563    62.2442    1276(36)          1280.7876         1194.4908 
  2564    62.2642    1290(36)          1282.7074         1194.4907 
  2565    62.2842    1245(35)          1284.4626         1194.4912 
  2566    62.3042    1293(36)          1285.1014         1193.4910 
  2567    62.3242    1263(36)          1286.6382         1193.4910 
  2568    62.3442    1254(35)          1288.1315         1193.4911 
  2569    62.3643    1233(35)          1289.5664         1193.4911 
  2570    62.3842    1286(36)          1291.1421         1193.4908 
  2571    62.4042    1240(35)          1292.8179         1193.4910 
  2572    62.4242    1282(36)          1293.6909         1192.4913 
  2573    62.4442    1266(36)          1295.8586         1192.4910 
  2574    62.4642    1305(36)          1299.4272         1193.4912 
  2575    62.4842    1211(35)          1301.5013         1192.4912 
  2576    62.5042    1331(36)          1304.1750         1191.4911 
  2577    62.5243    1333(37)          1308.4888         1191.4912 
  2578    62.5442    1280(36)          1312.5453         1190.4912 
  2579    62.5642    1321(36)          1318.3262         1190.4912 
  2580    62.5842    1335(37)          1324.8048         1190.4913 
  2581    62.6042    1298(36)          1332.9237         1191.4912 
  2582    62.6242    1325(36)          1339.5081         1190.4911 
  2583    62.6442    1324(36)          1347.5500         1190.4917 
  2584    62.6642    1317(36)          1354.7930         1189.4913 
  2585    62.6842    1367(37)          1363.0422         1189.4911 
  2586    62.7042    1358(37)          1371.1683         1189.4916 
  2587    62.7242    1338(37)          1378.7280         1189.4915 
  2588    62.7442    1367(37)          1385.6344         1189.4912 
  2589    62.7642    1321(36)          1391.6500         1189.4913 
  2590    62.7842    1356(37)          1396.6411         1189.4915 
  2591    62.8042    1369(37)          1400.3820         1189.4912 
  2592    62.8242    1373(37)          1402.7305         1189.4915 
  2593    62.8442    1340(37)          1404.6593         1190.4915 
  2594    62.8643    1362(37)          1403.0927         1189.4911 
  2595    62.8842    1338(37)          1401.2444         1189.4915 
  2596    62.9042    1393(37)          1398.3551         1189.4913 
  2597    62.9242    1321(36)          1394.7186         1189.4911 
  2598    62.9442    1340(37)          1390.6396         1189.4916 
  2599    62.9642    1393(37)          1386.4104         1189.4915 
  2600    62.9842    1322(36)          1382.3125         1189.4912 
  2601    63.0042    1353(37)          1378.6239         1189.4916 
  2602    63.0243    1346(37)          1376.6245         1190.4915 
  2603    63.0442    1358(37)          1374.5974         1190.4912 
  2604    63.0642    1341(37)          1372.8140         1189.4915 
  2605    63.0842    1334(37)          1373.6487         1189.4915 
  2606    63.1042    1385(37)          1376.0308         1189.4911 
  2607    63.1242    1409(38)          1380.1541         1189.4911 
  2608    63.1442    1472(38)          1386.2340         1189.4915 
  2609    63.1642    1381(37)          1394.1873         1189.4912 
  2610    63.1842    1416(38)          1404.9146         1190.4912 
  2611    63.2042    1507(39)          1416.2592         1190.4912 
  2612    63.2242    1492(39)          1430.9985         1192.4911 
  2613    63.2442    1551(39)          1444.6165         1192.4913 
  2614    63.2642    1544(39)          1458.6605         1192.4912 
  2615    63.2842    1530(39)          1472.4766         1192.4910 
  2616    63.3042    1597(40)          1485.4438         1192.4912 
  2617    63.3242    1614(40)          1496.8245         1192.4910 
  2618    63.3442    1608(40)          1506.0045         1192.4910 
  2619    63.3643    1619(40)          1512.5758         1192.4911 
  2620    63.3842    1612(40)          1516.3622         1192.4910 
  2621    63.4042    1591(40)          1517.4413         1192.4907 
  2622    63.4242    1581(40)          1516.0686         1192.4908 
  2623    63.4442    1589(40)          1512.5510         1192.4907 
  2624    63.4642    1566(40)          1506.3002         1191.4907 
  2625    63.4842    1512(39)          1500.5970         1192.4908 
  2626    63.5042    1483(39)          1492.7347         1192.4906 
  2627    63.5243    1540(39)          1484.0193         1192.4906 
  2628    63.5442    1501(39)          1475.7954         1193.4905 
  2629    63.5642    1386(37)          1466.3735         1193.4904 
  2630    63.5842    1401(37)          1457.2543         1193.4905 
  2631    63.6042    1466(38)          1448.7483         1193.4902 
  2632    63.6242    1454(38)          1441.1003         1193.4901 
  2633    63.6442    1439(38)          1434.4596         1193.4902 
  2634    63.6642    1395(37)          1428.8481         1193.4901 
  2635    63.6842    1333(37)          1424.1652         1193.4900 
  2636    63.7042    1405(37)          1420.2014         1193.4899 
  2637    63.7242    1370(37)          1416.6356         1193.4900 
  2638    63.7442    1425(38)          1413.2123         1193.4899 
  2639    63.7642    1401(37)          1409.6003         1193.4897 
  2640    63.7842    1402(37)          1405.5725         1193.4896 
  2641    63.8042    1390(37)          1400.0026         1192.4897 
  2642    63.8242    1421(38)          1394.8628         1192.4895 
  2643    63.8442    1357(37)          1389.1964         1192.4895 
  2644    63.8643    1359(37)          1382.0771         1191.4894 
  2645    63.8842    1343(37)          1375.5820         1191.4891 
  2646    63.9042    1363(37)          1367.7767         1190.4894 
  2647    63.9242    1347(37)          1360.7305         1190.4891 
  2648    63.9442    1296(36)          1353.5406         1190.4889 
  2649    63.9642    1267(36)          1346.3097         1190.4890 
  2650    63.9842    1276(36)          1339.1958         1190.4888 
  2651    64.0042    1325(36)          1331.3672         1189.4885 
  2652    64.0242    1293(36)          1324.9932         1189.4885 
  2653    64.0443    1290(36)          1320.2316         1190.4883 
  2654    64.0642    1338(37)          1315.1895         1190.4884 
  2655    64.0843    1264(36)          1310.9683         1190.4882 
  2656    64.1042    1262(36)          1307.6436         1190.4880 
  2657    64.1242    1309(36)          1306.1855         1191.4879 
  2658    64.1442    1270(36)          1304.7493         1191.4878 
  2659    64.1642    1247(35)          1303.2917         1190.4878 
  2660    64.1842    1260(35)          1303.8199         1190.4874 
  2661    64.2042    1279(36)          1305.2742         1190.4875 
  2662    64.2243    1302(36)          1307.6108         1190.4873 
  2663    64.2442    1327(36)          1310.8945         1190.4872 
  2664    64.2643    1232(35)          1315.0209         1190.4868 
  2665    64.2842    1264(36)          1319.9773         1190.4869 
  2666    64.3042    1302(36)          1325.7725         1190.4868 
  2667    64.3242    1304(36)          1332.3805         1190.4865 
  2668    64.3442    1310(36)          1339.8286         1190.4863 
  2669    64.3643    1349(37)          1347.1580         1189.4862 
  2670    64.3842    1341(37)          1356.4216         1189.4860 
  2671    64.4043    1336(37)          1367.7454         1190.4861 
  2672    64.4242    1379(37)          1379.1453         1190.4856 
  2673    64.4443    1396(37)          1391.5878         1190.4855 
  2674    64.4642    1422(38)          1405.2075         1190.4855 
  2675    64.4842    1382(37)          1419.8448         1190.4851 
  2676    64.5042    1442(38)          1435.3706         1190.4851 
  2677    64.5242    1454(38)          1451.5591         1190.4847 
  2678    64.5443    1477(38)          1469.1190         1191.4846 
  2679    64.5642    1574(40)          1485.6379         1191.4844 
  2680    64.5843    1562(40)          1501.6400         1191.4844 
  2681    64.6042    1638(40)          1517.5256         1192.4840 
  2682    64.6242    1642(41)          1529.8455         1191.4839 
  2683    64.6442    1633(40)          1541.0938         1191.4836 
  2684    64.6642    1673(41)          1548.9353         1190.4833 
  2685    64.6842    1623(40)          1555.2484         1190.4832 
  2686    64.7042    1651(41)          1559.0039         1190.4830 
  2687    64.7243    1592(40)          1560.3826         1190.4827 
  2688    64.7442    1638(40)          1559.6271         1190.4824 
  2689    64.7643    1637(40)          1557.0133         1190.4823 
  2690    64.7842    1627(40)          1552.8827         1190.4819 
  2691    64.8042    1563(40)          1547.5510         1190.4817 
  2692    64.8242    1559(39)          1540.3674         1189.4814 
  2693    64.8442    1511(39)          1534.7186         1190.4814 
  2694    64.8643    1539(39)          1527.9802         1190.4811 
  2695    64.8842    1521(39)          1521.5499         1190.4808 
  2696    64.9043    1546(39)          1515.7727         1190.4806 
  2697    64.9242    1446(38)          1510.9796         1190.4803 
  2698    64.9443    1507(39)          1507.2236         1190.4801 
  2699    64.9642    1508(39)          1504.9390         1190.4800 
  2700    64.9842    1448(38)          1504.0369         1190.4797 
  2701    65.0042    1447(38)          1504.4006         1190.4792 
  2702    65.0242    1553(39)          1507.9543         1192.4790 
  2703    65.0443    1469(38)          1510.5576         1192.4790 
  2704    65.0642    1515(39)          1514.0715         1192.4785 
  2705    65.0843    1479(38)          1517.4348         1191.4781 
  2706    65.1042    1508(39)          1522.5461         1191.4778 
  2707    65.1242    1508(39)          1528.5854         1191.4775 
  2708    65.1442    1551(39)          1536.5652         1192.4774 
  2709    65.1642    1541(39)          1544.5195         1192.4772 
  2710    65.1842    1524(39)          1553.4790         1192.4766 
  2711    65.2042    1565(40)          1563.4907         1192.4764 
  2712    65.2243    1560(40)          1575.3352         1193.4763 
  2713    65.2442    1593(40)          1587.1364         1193.4757 
  2714    65.2643    1541(39)          1599.6282         1193.4755 
  2715    65.2842    1613(40)          1611.6075         1192.4752 
  2716    65.3042    1665(41)          1624.9968         1192.4750 
  2717    65.3242    1652(41)          1638.6478         1192.4746 
  2718    65.3442    1687(41)          1652.5132         1192.4741 
  2719    65.3643    1701(41)          1666.5364         1192.4739 
  2720    65.3842    1701(41)          1680.5774         1192.4735 
  2721    65.4043    1705(41)          1694.6455         1192.4734 
  2722    65.4242    1651(41)          1708.4751         1192.4730 
  2723    65.4443    1779(42)          1721.7988         1192.4727 
  2724    65.4642    1777(42)          1735.3217         1193.4723 
  2725    65.4842    1760(42)          1746.6853         1193.4719 
  2726    65.5042    1780(42)          1756.5247         1193.4716 
  2727    65.5242    1798(42)          1764.5037         1193.4709 
  2728    65.5443    1809(43)          1770.1880         1193.4706 
  2729    65.5642    1828(43)          1774.2993         1194.4707 
  2730    65.5843    1804(42)          1774.5972         1194.4702 
  2731    65.6042    1760(42)          1772.0352         1194.4697 
  2732    65.6242    1773(42)          1766.6953         1194.4691 
  2733    65.6442    1786(42)          1758.7686         1194.4688 
  2734    65.6642    1794(42)          1748.5237         1194.4686 
  2735    65.6842    1758(42)          1736.2375         1194.4683 
  2736    65.7042    1770(42)          1722.2339         1194.4675 
  2737    65.7243    1715(41)          1706.7134         1194.4674 
  2738    65.7442    1705(41)          1689.9490         1194.4669 
  2739    65.7643    1771(42)          1671.1660         1193.4667 
  2740    65.7842    1662(41)          1652.6541         1193.4662 
  2741    65.8042    1620(40)          1634.6088         1194.4658 
  2742    65.8242    1681(41)          1615.2330         1194.4655 
  2743    65.8442    1613(40)          1595.7527         1194.4648 
  2744    65.8643    1536(39)          1576.3856         1194.4645 
  2745    65.8842    1486(39)          1556.3743         1193.4641 
  2746    65.9043    1540(39)          1537.9783         1193.4637 
  2747    65.9242    1519(39)          1520.4037         1193.4630 
  2748    65.9443    1503(39)          1503.8635         1193.4626 
  2749    65.9642    1509(39)          1488.4946         1193.4624 
  2750    65.9842    1529(39)          1474.3528         1193.4619 
  2751    66.0042    1475(38)          1461.4568         1193.4617 
  2752    66.0242    1443(38)          1449.8074         1193.4612 
  2753    66.0443    1426(38)          1440.3577         1194.4607 
  2754    66.0642    1487(39)          1431.0874         1194.4602 
  2755    66.0843    1395(37)          1422.9260         1194.4597 
  2756    66.1042    1398(37)          1415.8326         1194.4592 
  2757    66.1242    1410(38)          1410.7466         1195.4587 
  2758    66.1442    1415(38)          1405.6079         1195.4584 
  2759    66.1642    1442(38)          1400.3765         1194.4579 
  2760    66.1842    1460(38)          1396.9625         1194.4576 
  2761    66.2042    1334(37)          1395.4556         1195.4572 
  2762    66.2243    1456(38)          1393.7777         1195.4565 
  2763    66.2442    1378(37)          1392.9596         1195.4559 
  2764    66.2643    1401(37)          1392.8613         1195.4553 
  2765    66.2842    1405(37)          1393.5077         1195.4548 
  2766    66.3042    1416(38)          1394.8820         1195.4546 
  2767    66.3242    1403(37)          1395.9910         1194.4541 
  2768    66.3442    1407(38)          1398.8395         1194.4536 
  2769    66.3643    1350(37)          1402.5393         1194.4531 
  2770    66.3842    1377(37)          1407.1240         1194.4526 
  2771    66.4043    1413(38)          1412.6810         1194.4521 
  2772    66.4242    1392(37)          1419.1906         1194.4513 
  2773    66.4443    1417(38)          1426.7030         1194.4508 
  2774    66.4642    1457(38)          1434.2162         1193.4502 
  2775    66.4842    1472(38)          1444.7383         1194.4500 
  2776    66.5042    1427(38)          1455.2954         1194.4495 
  2777    66.5242    1442(38)          1465.9308         1193.4490 
  2778    66.5443    1432(38)          1478.7312         1193.4486 
  2779    66.5642    1525(39)          1492.7767         1193.4479 
  2780    66.5843    1499(39)          1508.1576         1193.4474 
  2781    66.6042    1522(39)          1524.9047         1193.4468 
  2782    66.6242    1515(39)          1543.0173         1193.4463 
  2783    66.6442    1568(40)          1563.4202         1194.4458 
  2784    66.6642    1546(39)          1583.9592         1194.4453 
  2785    66.6842    1596(40)          1605.4285         1194.4447 
  2786    66.7042    1595(40)          1627.5010         1194.4440 
  2787    66.7243    1542(39)          1648.7722         1193.4437 
  2788    66.7442    1659(41)          1670.6716         1193.4431 
  2789    66.7643    1693(41)          1692.5308         1194.4424 
  2790    66.7842    1754(42)          1712.5481         1195.4418 
  2791    66.8042    1750(42)          1727.9130         1194.4414 
  2792    66.8242    1693(41)          1740.9009         1194.4408 
  2793    66.8442    1787(42)          1749.9789         1194.4404 
  2794    66.8643    1693(41)          1754.9220         1194.4398 
  2795    66.8842    1747(42)          1755.8025         1194.4391 
  2796    66.9043    1752(42)          1753.9380         1195.4385 
  2797    66.9242    1729(42)          1747.7725         1195.4379 
  2798    66.9443    1743(42)          1738.7336         1195.4374 
  2799    66.9642    1672(41)          1727.2511         1195.4369 
  2800    66.9842    1771(42)          1714.6112         1196.4362 
  2801    67.0042    1697(41)          1699.0742         1196.4354 
  2802    67.0242    1651(41)          1681.9724         1196.4349 
  2803    67.0443    1700(41)          1663.5391         1196.4346 
  2804    67.0642    1595(40)          1643.2552         1195.4340 
  2805    67.0843    1621(40)          1623.5549         1195.4333 
  2806    67.1042    1487(39)          1603.9175         1195.4326 
  2807    67.1242    1586(40)          1585.8000         1196.4319 
  2808    67.1442    1533(39)          1567.5673         1196.4314 
  2809    67.1642    1545(39)          1549.5204         1195.4308 
  2810    67.1842    1522(39)          1533.8252         1195.4301 
  2811    67.2042    1516(39)          1520.5642         1196.4296 
  2812    67.2243    1500(39)          1507.7046         1196.4291 
  2813    67.2442    1460(38)          1495.1592         1195.4283 
  2814    67.2643    1478(38)          1484.7786         1195.4279 
  2815    67.2842    1506(39)          1475.4082         1195.4272 
  2816    67.3042    1530(39)          1466.8762         1195.4264 
  2817    67.3242    1516(39)          1459.0179         1195.4258 
  2818    67.3442    1506(39)          1453.6843         1197.4254 
  2819    67.3643    1431(38)          1446.7195         1197.4247 
  2820    67.3842    1447(38)          1440.0236         1197.4242 
  2821    67.4043    1486(39)          1433.4956         1197.4233 
  2822    67.4242    1470(38)          1427.0988         1197.4230 
  2823    67.4443    1384(37)          1420.8341         1197.4220 
  2824    67.4642    1414(38)          1414.7603         1197.4214 
  2825    67.4842    1421(38)          1409.9579         1198.4207 
  2826    67.5042    1326(36)          1404.5276         1198.4203 
  2827    67.5242    1470(38)          1399.5339         1198.4196 
  2828    67.5443    1386(37)          1395.1713         1198.4189 
  2829    67.5642    1412(38)          1390.5007         1197.4183 
  2830    67.5843    1460(38)          1387.6243         1197.4175 
  2831    67.6042    1390(37)          1385.6505         1197.4170 
  2832    67.6242    1423(38)          1385.6804         1198.4164 
  2833    67.6442    1355(37)          1386.7908         1199.4156 
  2834    67.6642    1386(37)          1388.0807         1199.4149 
  2835    67.6842    1394(37)          1390.4800         1199.4144 
  2836    67.7042    1388(37)          1394.1609         1199.4138 
  2837    67.7243    1394(37)          1397.9906         1198.4128 
  2838    67.7442    1421(38)          1403.8435         1198.4122 
  2839    67.7643    1464(38)          1411.5084         1199.4117 
  2840    67.7842    1410(38)          1418.7590         1199.4110 
  2841    67.8042    1440(38)          1426.2792         1199.4104 
  2842    67.8242    1520(39)          1433.7491         1199.4097 
  2843    67.8442    1487(39)          1440.7100         1199.4091 
  2844    67.8643    1552(39)          1447.9011         1200.4084 
  2845    67.8842    1483(39)          1453.0148         1200.4078 
  2846    67.9043    1533(39)          1456.8914         1200.4072 
  2847    67.9242    1560(39)          1459.4841         1200.4066 
  2848    67.9443    1554(39)          1460.9021         1200.4056 
  2849    67.9642    1521(39)          1461.3521         1200.4053 
  2850    67.9842    1499(39)          1460.9867         1200.4044 
  2851    68.0042    1528(39)          1460.0540         1200.4036 
  2852    68.0242    1547(39)          1459.6743         1201.4030 
  2853    68.0443    1523(39)          1458.0322         1201.4025 
  2854    68.0642    1492(39)          1457.2726         1202.4019 
  2855    68.0843    1462(38)          1455.5646         1202.4012 
  2856    68.1042    1402(37)          1454.0199         1202.4001 
  2857    68.1242    1478(38)          1452.8131         1202.3995 
  2858    68.1442    1464(38)          1454.0596         1204.3990 
  2859    68.1642    1489(39)          1453.7874         1204.3983 
  2860    68.1842    1467(38)          1453.9954         1204.3977 
  2861    68.2042    1429(38)          1454.5508         1204.3970 
  2862    68.2243    1510(39)          1455.0071         1204.3965 
  2863    68.2442    1543(39)          1454.5189         1203.3954 
  2864    68.2643    1547(39)          1454.5088         1203.3948 
  2865    68.2842    1540(39)          1453.7024         1203.3943 
  2866    68.3042    1541(39)          1451.8217         1203.3937 
  2867    68.3242    1543(39)          1448.7261         1203.3929 
  2868    68.3442    1500(39)          1444.3873         1203.3923 
  2869    68.3643    1489(39)          1438.8687         1203.3917 
  2870    68.3842    1501(39)          1432.1805         1203.3910 
  2871    68.4043    1496(39)          1424.6548         1203.3903 
  2872    68.4242    1447(38)          1416.3026         1203.3895 
  2873    68.4443    1419(38)          1408.2258         1204.3890 
  2874    68.4642    1430(38)          1398.5315         1204.3882 
  2875    68.4842    1401(37)          1388.3064         1204.3873 
  2876    68.5042    1382(37)          1377.6882         1204.3867 
  2877    68.5242    1393(37)          1366.8483         1204.3861 
  2878    68.5443    1363(37)          1355.9919         1204.3857 
  2879    68.5642    1362(37)          1345.2556         1204.3850 
  2880    68.5843    1303(36)          1334.8307         1204.3842 
  2881    68.6042    1364(37)          1324.8800         1204.3833 
  2882    68.6242    1273(36)          1315.4911         1204.3828 
  2883    68.6442    1304(36)          1308.7377         1206.3823 
  2884    68.6642    1256(35)          1300.6747         1206.3815 
  2885    68.6842    1277(36)          1293.2238         1206.3809 
  2886    68.7042    1283(36)          1285.5876         1205.3802 
  2887    68.7243    1230(35)          1280.6240         1206.3795 
  2888    68.7442    1209(35)          1275.3248         1206.3788 
  2889    68.7643    1209(35)          1269.6577         1205.3781 
  2890    68.7842    1259(35)          1266.5769         1206.3776 
  2891    68.8042    1198(35)          1262.0474         1205.3767 
  2892    68.8242    1224(35)          1259.0237         1205.3763 
  2893    68.8442    1170(34)          1256.4249         1205.3756 
  2894    68.8643    1220(35)          1254.3041         1205.3750 
  2895    68.8842    1235(35)          1253.5828         1206.3739 
  2896    68.9043    1182(34)          1252.2311         1206.3735 
  2897    68.9242    1193(35)          1251.2238         1206.3730 
  2898    68.9443    1263(36)          1251.5382         1207.3721 
  2899    68.9642    1249(35)          1252.1591         1208.3716 
  2900    68.9842    1235(35)          1252.0719         1208.3708 
  2901    69.0042    1206(35)          1252.2676         1208.3704 
  2902    69.0242    1209(35)          1253.7384         1209.3698 
  2903    69.0443    1237(35)          1254.4795         1209.3690 
  2904    69.0642    1248(35)          1255.5114         1209.3684 
  2905    69.0843    1230(35)          1257.7802         1210.3678 
  2906    69.1042    1250(35)          1259.3033         1210.3669 
  2907    69.1242    1192(35)          1261.0734         1210.3666 
  2908    69.1442    1228(35)          1263.0767         1210.3655 
  2909    69.1642    1220(35)          1265.2954         1210.3651 
  2910    69.1842    1236(35)          1266.7080         1209.3646 
  2911    69.2042    1206(35)          1269.2859         1209.3640 
  2912    69.2243    1262(36)          1273.1083         1210.3630 
  2913    69.2442    1298(36)          1275.9329         1210.3627 
  2914    69.2643    1258(35)          1277.8051         1209.3619 
  2915    69.2842    1239(35)          1280.7471         1209.3613 
  2916    69.3042    1256(35)          1284.7029         1210.3605 
  2917    69.3242    1311(36)          1288.6427         1211.3602 
  2918    69.3442    1282(36)          1290.5289         1210.3595 
  2919    69.3643    1262(36)          1293.3271         1210.3588 
  2920    69.3842    1253(35)          1295.9937         1210.3583 
  2921    69.4043    1192(35)          1300.5317         1212.3575 
  2922    69.4242    1303(36)          1303.7924         1213.3572 
  2923    69.4443    1307(36)          1306.7458         1214.3563 
  2924    69.4642    1273(36)          1308.3657         1214.3560 
  2925    69.4842    1333(37)          1310.5941         1215.3551 
  2926    69.5042    1325(36)          1312.4072         1216.3547 
  2927    69.5242    1303(36)          1312.8052         1216.3540 
  2928    69.5443    1239(35)          1312.8168         1216.3533 
  2929    69.5642    1280(36)          1312.4905         1216.3528 
  2930    69.5843    1298(36)          1311.8867         1216.3524 
  2931    69.6042    1261(36)          1311.9045         1217.3514 
  2932    69.6242    1284(36)          1310.9031         1217.3511 
  2933    69.6442    1244(35)          1309.7676         1217.3506 
  2934    69.6642    1299(36)          1308.5328         1217.3500 
  2935    69.6842    1311(36)          1307.1688         1217.3492 
  2936    69.7042    1241(35)          1305.8313         1217.3489 
  2937    69.7243    1308(36)          1304.4940         1217.3484 
  2938    69.7442    1281(36)          1303.2010         1217.3475 
  2939    69.7643    1255(35)          1301.9531         1217.3473 
  2940    69.7842    1255(35)          1301.7988         1218.3467 
  2941    69.8042    1279(36)          1299.8527         1217.3459 
  2942    69.8242    1281(36)          1298.0980         1216.3455 
  2943    69.8442    1239(35)          1296.5377         1215.3451 
  2944    69.8643    1296(36)          1296.2566         1215.3444 
  2945    69.8842    1270(36)          1297.2402         1216.3439 
  2946    69.9043    1244(35)          1297.4910         1216.3433 
  2947    69.9242    1216(35)          1297.0726         1215.3428 
  2948    69.9443    1280(36)          1298.8103         1216.3423 
  2949    69.9642    1294(36)          1299.7427         1216.3418 
  2950    69.9842    1256(35)          1300.8284         1216.3417 
  2951    70.0042    1273(36)          1302.0232         1216.3407 
  2952    70.0242    1283(36)          1302.2694         1215.3405 
  2953    70.0443    1256(35)          1303.5787         1215.3398 
  2954    70.0642    1266(36)          1304.9204         1215.3391 
  2955    70.0843    1303(36)          1305.2595         1214.3386 
  2956    70.1042    1292(36)          1306.6418         1214.3383 
  2957    70.1242    1315(36)          1308.0543         1214.3378 
  2958    70.1442    1274(36)          1309.5010         1214.3373 
  2959    70.1642    1297(36)          1310.9771         1214.3370 
  2960    70.1842    1283(36)          1313.4712         1215.3363 
  2961    70.2042    1311(36)          1314.9520         1215.3359 
  2962    70.2243    1332(36)          1316.4094         1215.3353 
  2963    70.2442    1280(36)          1317.7999         1215.3350 
  2964    70.2643    1251(35)          1318.0287         1214.3346 
  2965    70.2842    1343(37)          1319.1061         1214.3341 
  2966    70.3042    1309(36)          1319.9381         1214.3339 
  2967    70.3242    1306(36)          1321.4191         1215.3330 
  2968    70.3442    1367(37)          1321.5388         1215.3326 
  2969    70.3643    1317(36)          1322.3129         1216.3325 
  2970    70.3842    1313(36)          1321.6886         1216.3319 
  2971    70.4043    1333(37)          1320.6886         1216.3315 
  2972    70.4242    1328(36)          1319.3612         1216.3311 
  2973    70.4443    1335(37)          1317.7711         1216.3307 
  2974    70.4642    1320(36)          1315.9370         1216.3302 
  2975    70.4842    1295(36)          1315.0287         1217.3298 
  2976    70.5042    1341(37)          1313.0488         1217.3295 
  2977    70.5242    1324(36)          1312.1577         1218.3292 
  2978    70.5443    1295(36)          1310.3633         1218.3287 
  2979    70.5642    1306(36)          1308.7494         1218.3281 
  2980    70.5843    1332(36)          1307.3853         1218.3279 
  2981    70.6042    1311(36)          1305.2637         1217.3276 
  2982    70.6242    1281(36)          1305.7053         1218.3273 
  2983    70.6442    1304(36)          1305.5695         1218.3268 
  2984    70.6642    1280(36)          1306.1414         1218.3267 
  2985    70.6842    1280(36)          1307.3842         1218.3260 
  2986    70.7042    1330(36)          1309.3369         1218.3258 
  2987    70.7243    1316(36)          1311.9822         1218.3254 
  2988    70.7442    1321(36)          1315.4254         1218.3251 
  2989    70.7643    1316(36)          1319.5573         1218.3246 
  2990    70.7842    1333(37)          1325.4561         1219.3246 
  2991    70.8042    1365(37)          1332.9667         1221.3241 
  2992    70.8242    1342(37)          1339.0675         1221.3236 
  2993    70.8442    1353(37)          1344.5962         1220.3235 
  2994    70.8643    1370(37)          1352.3977         1221.3231 
  2995    70.8842    1351(37)          1359.2529         1221.3229 
  2996    70.9043    1380(37)          1365.8948         1221.3228 
  2997    70.9242    1406(37)          1371.1919         1220.3224 
  2998    70.9443    1415(38)          1376.8317         1220.3223 
  2999    70.9642    1388(37)          1381.6102         1220.3219 
  3000    70.9842    1412(38)          1385.3242         1220.3215 
  3001    71.0042    1421(38)          1387.9039         1220.3213 
  3002    71.0242    1359(37)          1389.3350         1220.3213 
  3003    71.0443    1437(38)          1391.6731         1222.3210 
  3004    71.0642    1380(37)          1391.0248         1222.3208 
  3005    71.0843    1411(38)          1389.4602         1222.3202 
  3006    71.1042    1379(37)          1387.1721         1222.3203 
  3007    71.1242    1371(37)          1385.2301         1223.3201 
  3008    71.1442    1355(37)          1381.7384         1223.3196 
  3009    71.1642    1378(37)          1376.7738         1222.3195 
  3010    71.1842    1398(37)          1372.4440         1222.3195 
  3011    71.2042    1364(37)          1367.8630         1222.3191 
  3012    71.2243    1331(36)          1363.1205         1222.3188 
  3013    71.2442    1398(37)          1359.3901         1223.3190 
  3014    71.2643    1331(36)          1354.7538         1223.3187 
  3015    71.2842    1331(36)          1350.3002         1223.3185 
  3016    71.3042    1351(37)          1346.0972         1223.3185 
  3017    71.3242    1300(36)          1343.1747         1224.3181 
  3018    71.3442    1323(36)          1339.5741         1224.3181 
  3019    71.3643    1336(37)          1336.2966         1224.3180 
  3020    71.3842    1308(36)          1333.3514         1224.3176 
  3021    71.4043    1300(36)          1331.7606         1225.3177 
  3022    71.4242    1319(36)          1329.5643         1225.3177 
  3023    71.4443    1336(37)          1327.7838         1225.3176 
  3024    71.4642    1356(37)          1326.3826         1225.3174 
  3025    71.4842    1302(36)          1325.3892         1225.3173 
  3026    71.5042    1321(36)          1325.7915         1226.3173 
  3027    71.5242    1306(36)          1325.5846         1226.3170 
  3028    71.5443    1275(36)          1325.7267         1226.3171 
  3029    71.5642    1351(37)          1326.1807         1226.3171 
  3030    71.5843    1270(36)          1326.9203         1226.3170 
  3031    71.6042    1309(36)          1327.8292         1226.3169 
  3032    71.6242    1329(36)          1330.9407         1228.3168 
  3033    71.6442    1327(36)          1331.0923         1227.3168 
  3034    71.6642    1372(37)          1332.1909         1227.3169 
  3035    71.6842    1305(36)          1333.1104         1227.3169 
  3036    71.7042    1331(36)          1334.7399         1228.3169 
  3037    71.7243    1325(36)          1334.9734         1228.3168 
  3038    71.7442    1320(36)          1334.7245         1228.3168 
  3039    71.7643    1337(37)          1333.9935         1228.3169 
  3040    71.7842    1339(37)          1332.7452         1228.3168 
  3041    71.8042    1375(37)          1330.0620         1227.3167 
  3042    71.8242    1344(37)          1326.9608         1226.3169 
  3043    71.8442    1340(37)          1324.5236         1226.3170 
  3044    71.8643    1361(37)          1320.7828         1225.3171 
  3045    71.8842    1317(36)          1317.7856         1225.3171 
  3046    71.9043    1292(36)          1315.5679         1226.3171 
  3047    71.9242    1287(36)          1312.1641         1226.3171 
  3048    71.9443    1326(36)          1309.6364         1227.3171 
  3049    71.9642    1304(36)          1306.7185         1228.3175 
  3050    71.9842    1243(35)          1303.1136         1228.3174 
  3051    72.0042    1286(36)          1299.5625         1228.3175 
  3052    72.0242    1319(36)          1296.1439         1228.3177 
  3053    72.0443    1317(36)          1292.9054         1228.3179 
  3054    72.0642    1258(35)          1289.8947         1228.3180 
  3055    72.0843    1288(36)          1287.1417         1228.3182 
  3056    72.1042    1265(36)          1284.6704         1228.3185 
  3057    72.1242    1266(36)          1282.4922         1228.3187 
  3058    72.1442    1282(36)          1280.5135         1228.3186 
  3059    72.1642    1304(36)          1278.9403         1228.3187 
  3060    72.1842    1268(36)          1278.6720         1229.3191 
  3061    72.2042    1260(35)          1279.7122         1231.3192 
  3062    72.2243    1290(36)          1279.0381         1231.3193 
  3063    72.2442    1284(36)          1278.6777         1231.3197 
  3064    72.2643    1305(36)          1278.6575         1231.3198 
  3065    72.2842    1285(36)          1278.9606         1231.3201 
  3066    72.3042    1268(36)          1279.5773         1231.3204 
  3067    72.3242    1322(36)          1280.5167         1231.3207 
  3068    72.3442    1257(35)          1281.7230         1231.3209 
  3069    72.3643    1257(35)          1282.2134         1230.3210 
  3070    72.3842    1304(36)          1283.9716         1230.3213 
  3071    72.4043    1291(36)          1286.9600         1231.3218 
  3072    72.4242    1275(36)          1289.1685         1231.3220 
  3073    72.4443    1310(36)          1291.5670         1231.3221 
  3074    72.4642    1301(36)          1295.0682         1232.3224 
  3075    72.4842    1358(37)          1299.6829         1234.3230 
  3076    72.5042    1307(36)          1302.2540         1234.3232 
  3077    72.5242    1288(36)          1304.7178         1234.3232 
  3078    72.5443    1282(36)          1307.9808         1235.3239 
  3079    72.5642    1297(36)          1309.8993         1235.3241 
  3080    72.5843    1330(36)          1311.5011         1235.3243 
  3081    72.6042    1339(37)          1312.6624         1235.3248 
  3082    72.6242    1342(37)          1312.3705         1234.3251 
  3083    72.6442    1372(37)          1312.6106         1234.3256 
  3084    72.6642    1338(37)          1312.4531         1234.3260 
  3085    72.6842    1322(36)          1311.9065         1234.3262 
  3086    72.7042    1382(37)          1312.0419         1235.3265 
  3087    72.7243    1311(36)          1310.9369         1235.3271 
  3088    72.7442    1341(37)          1309.5161         1235.3274 
  3089    72.7643    1299(36)          1308.9244         1236.3279 
  3090    72.7842    1333(37)          1308.1650         1237.3281 
  3091    72.8042    1307(36)          1306.2935         1237.3285 
  3092    72.8242    1282(36)          1305.3590         1238.3293 
  3093    72.8442    1296(36)          1305.4270         1240.3298 
  3094    72.8643    1313(36)          1303.5621         1240.3303 
  3095    72.8842    1257(35)          1300.8370         1239.3306 
  3096    72.9043    1286(36)          1299.3290         1239.3312 
  3097    72.9242    1268(36)          1298.0481         1239.3318 
  3098    72.9442    1281(36)          1297.0677         1239.3323 
  3099    72.9642    1257(35)          1295.4269         1238.3328 
  3100    72.9842    1282(36)          1295.1598         1238.3333 
  3101    73.0042    1293(36)          1295.2932         1238.3340 
  3102    73.0242    1304(36)          1295.8494         1238.3344 
  3103    73.0443    1280(36)          1296.8538         1238.3350 
  3104    73.0642    1270(36)          1299.3101         1239.3354 
  3105    73.0843    1315(36)          1301.2233         1239.3361 
  3106    73.1042    1254(35)          1303.5133         1239.3364 
  3107    73.1242    1293(36)          1305.4363         1238.3373 
  3108    73.1442    1357(37)          1309.8411         1239.3379 
  3109    73.1642    1327(36)          1313.7740         1239.3384 
  3110    73.1842    1333(37)          1318.1719         1239.3391 
  3111    73.2042    1338(37)          1323.0463         1239.3395 
  3112    73.2243    1322(36)          1328.3823         1239.3402 
  3113    73.2442    1344(37)          1334.1256         1239.3409 
  3114    73.2643    1359(37)          1341.2266         1240.3417 
  3115    73.2842    1391(37)          1347.5721         1240.3425 
  3116    73.3042    1363(37)          1353.2130         1239.3430 
  3117    73.3242    1342(37)          1359.9810         1239.3436 
  3118    73.3442    1354(37)          1366.8214         1239.3445 
  3119    73.3643    1358(37)          1374.6385         1240.3450 
  3120    73.3842    1400(37)          1381.3890         1240.3456 
  3121    73.4043    1431(38)          1388.0436         1240.3462 
  3122    73.4242    1430(38)          1394.5825         1240.3473 
  3123    73.4442    1405(37)          1401.0004         1240.3481 
  3124    73.4642    1422(38)          1407.3000         1240.3485 
  3125    73.4842    1392(37)          1413.4771         1240.3491 
  3126    73.5042    1441(38)          1419.5117         1240.3500 
  3127    73.5242    1477(38)          1426.3701         1241.3508 
  3128    73.5443    1441(38)          1431.8781         1241.3517 
  3129    73.5642    1408(38)          1438.2115         1242.3524 
  3130    73.5843    1449(38)          1443.1750         1242.3535 
  3131    73.6042    1470(38)          1446.6733         1241.3540 
  3132    73.6242    1453(38)          1450.6306         1241.3547 
  3133    73.6442    1446(38)          1453.9866         1241.3556 
  3134    73.6642    1472(38)          1457.7029         1242.3564 
  3135    73.6842    1442(38)          1459.7734         1242.3572 
  3136    73.7042    1472(38)          1461.2130         1242.3583 
  3137    73.7243    1490(39)          1461.9900         1242.3589 
  3138    73.7442    1436(38)          1463.3075         1243.3600 
  3139    73.7643    1481(38)          1463.0638         1243.3607 
  3140    73.7842    1438(38)          1462.3046         1243.3616 
  3141    73.8042    1446(38)          1462.0518         1244.3625 
  3142    73.8242    1483(39)          1461.3098         1245.3635 
  3143    73.8442    1417(38)          1459.0823         1245.3644 
  3144    73.8643    1450(38)          1455.3740         1244.3651 
  3145    73.8842    1433(38)          1452.2042         1244.3662 
  3146    73.9043    1475(38)          1449.6016         1245.3669 
  3147    73.9242    1450(38)          1445.6399         1245.3682 
  3148    73.9442    1454(38)          1442.3463         1246.3691 
  3149    73.9642    1429(38)          1436.8108         1245.3700 
  3150    73.9842    1459(38)          1432.1299         1245.3710 
  3151    74.0042    1419(38)          1427.3889         1245.3718 
  3152    74.0242    1425(38)          1423.6752         1246.3729 
  3153    74.0443    1406(38)          1419.0640         1246.3740 
  3154    74.0642    1395(37)          1414.5999         1246.3748 
  3155    74.0843    1419(38)          1410.3256         1246.3760 
  3156    74.1042    1369(37)          1406.2644         1246.3768 
  3157    74.1242    1384(37)          1403.4191         1247.3778 
  3158    74.1442    1407(38)          1399.7769         1247.3789 
  3159    74.1642    1399(37)          1396.3159         1247.3801 
  3160    74.1842    1397(37)          1392.9976         1247.3810 
  3161    74.2042    1412(38)          1390.7925         1248.3821 
  3162    74.2243    1431(38)          1387.6398         1248.3832 
  3163    74.2442    1397(37)          1384.5051         1248.3843 
  3164    74.2643    1388(37)          1381.3613         1248.3854 
  3165    74.2842    1421(38)          1378.1956         1248.3865 
  3166    74.3042    1404(37)          1375.0061         1248.3876 
  3167    74.3242    1391(37)          1373.8041         1250.3887 
  3168    74.3442    1339(37)          1370.6143         1250.3898 
  3169    74.3643    1393(37)          1366.4630         1249.3910 
  3170    74.3842    1359(37)          1363.3849         1249.3922 
  3171    74.4043    1362(37)          1360.4164         1249.3934 
  3172    74.4242    1359(37)          1357.5863         1249.3944 
  3173    74.4442    1381(37)          1354.9374         1249.3956 
  3174    74.4642    1399(37)          1352.5112         1249.3967 
  3175    74.4842    1383(37)          1350.3579         1249.3981 
  3176    74.5042    1345(37)          1348.5271         1249.3990 
  3177    74.5242    1369(37)          1349.0764         1251.4003 
  3178    74.5443    1337(37)          1347.0613         1250.4014 
  3179    74.5642    1342(37)          1346.5295         1250.4030 
  3180    74.5843    1374(37)          1346.5482         1250.4039 
  3181    74.6042    1357(37)          1348.1532         1251.4050 
  3182    74.6242    1334(37)          1348.3783         1250.4063 
  3183    74.6442    1352(37)          1350.2463         1250.4076 
  3184    74.6642    1364(37)          1351.8169         1249.4087 
  3185    74.6842    1357(37)          1356.9774         1251.4103 
  3186    74.7042    1354(37)          1361.7542         1252.4114 
  3187    74.7243    1365(37)          1366.1084         1252.4127 
  3188    74.7442    1363(37)          1370.9760         1252.4138 
  3189    74.7643    1383(37)          1376.2993         1252.4150 
  3190    74.7842    1359(37)          1381.9896         1252.4164 
  3191    74.8042    1395(37)          1387.9741         1252.4178 
  3192    74.8242    1391(37)          1394.1260         1252.4191 
  3193    74.8442    1422(38)          1400.3760         1252.4203 
  3194    74.8643    1388(37)          1406.6012         1252.4218 
  3195    74.8842    1446(38)          1412.6758         1252.4232 
  3196    74.9043    1454(38)          1419.4536         1253.4243 
  3197    74.9242    1458(38)          1424.7627         1253.4258 
  3198    74.9442    1454(38)          1428.4230         1252.4271 
  3199    74.9642    1447(38)          1432.2573         1252.4285 
  3200    74.9842    1485(39)          1435.1060         1252.4298 
  3201    75.0042    1457(38)          1436.8730         1252.4314 
  3202    75.0242    1485(39)          1437.4950         1252.4327 
  3203    75.0443    1477(38)          1437.0470         1252.4340 
  3204    75.0642    1501(39)          1435.5367         1252.4351 
  3205    75.0843    1469(38)          1435.1073         1254.4370 
  3206    75.1042    1436(38)          1431.8804         1254.4381 
  3207    75.1242    1425(38)          1427.9738         1254.4395 
  3208    75.1442    1478(38)          1423.4775         1254.4412 
  3209    75.1642    1445(38)          1418.5060         1254.4425 
  3210    75.1842    1448(38)          1413.1274         1254.4440 
  3211    75.2042    1422(38)          1407.4397         1254.4456 
  3212    75.2243    1399(37)          1401.5499         1254.4468 
  3213    75.2442    1394(37)          1395.5708         1254.4482 
  3214    75.2643    1361(37)          1389.6477         1254.4498 
  3215    75.2842    1401(37)          1384.8958         1255.4510 
  3216    75.3042    1365(37)          1378.4625         1254.4528 
  3217    75.3242    1370(37)          1373.4609         1254.4543 
  3218    75.3442    1355(37)          1369.0165         1254.4556 
  3219    75.3643    1370(37)          1364.1962         1253.4572 
  3220    75.3842    1371(37)          1361.0587         1253.4587 
  3221    75.4043    1353(37)          1358.6561         1253.4601 
  3222    75.4242    1317(36)          1356.9996         1253.4618 
  3223    75.4442    1326(36)          1356.1486         1253.4633 
  3224    75.4642    1351(37)          1357.0935         1254.4647 
  3225    75.4842    1354(37)          1357.8104         1254.4663 
  3226    75.5042    1307(36)          1359.2975         1254.4679 
  3227    75.5242    1391(37)          1361.4930         1254.4695 
  3228    75.5443    1374(37)          1364.3818         1254.4711 
  3229    75.5642    1346(37)          1368.8910         1255.4724 
  3230    75.5843    1381(37)          1372.9629         1255.4741 
  3231    75.6042    1335(37)          1376.4642         1254.4757 
  3232    75.6242    1395(37)          1382.3336         1255.4774 
  3233    75.6442    1374(37)          1387.4189         1255.4788 
  3234    75.6642    1391(37)          1393.5760         1256.4805 
  3235    75.6842    1358(37)          1398.6439         1256.4821 
  3236    75.7042    1373(37)          1403.4524         1256.4836 
  3237    75.7243    1393(37)          1407.8112         1256.4855 
  3238    75.7442    1381(37)          1411.6093         1256.4868 
  3239    75.7643    1405(37)          1414.7188         1256.4884 
  3240    75.7842    1426(38)          1417.0404         1256.4900 
  3241    75.8042    1424(38)          1418.5874         1256.4916 
  3242    75.8242    1397(37)          1419.3381         1256.4933 
  3243    75.8442    1371(37)          1420.3025         1257.4951 
  3244    75.8643    1423(38)          1420.5101         1258.4967 
  3245    75.8842    1375(37)          1418.9966         1258.4982 
  3246    75.9043    1422(38)          1416.7765         1258.5000 
  3247    75.9242    1369(37)          1413.9091         1258.5015 
  3248    75.9442    1410(38)          1410.4392         1258.5034 
  3249    75.9642    1389(37)          1406.4180         1258.5049 
  3250    75.9842    1412(38)          1401.9663         1258.5067 
  3251    76.0042    1369(37)          1397.1636         1258.5082 
  3252    76.0242    1417(38)          1393.1183         1259.5101 
  3253    76.0443    1396(37)          1388.9272         1260.5117 
  3254    76.0642    1377(37)          1383.6860         1260.5133 
  3255    76.0843    1362(37)          1379.4734         1261.5150 
  3256    76.1042    1399(37)          1374.3475         1261.5167 
  3257    76.1242    1371(37)          1369.3599         1261.5186 
  3258    76.1442    1365(37)          1363.5447         1260.5201 
  3259    76.1642    1363(37)          1359.9359         1261.5219 
  3260    76.1842    1371(37)          1355.5422         1261.5236 
  3261    76.2042    1339(37)          1351.3848         1261.5253 
  3262    76.2243    1369(37)          1346.4717         1260.5270 
  3263    76.2442    1336(37)          1343.8168         1261.5287 
  3264    76.2643    1352(37)          1340.4277         1261.5306 
  3265    76.2842    1338(37)          1337.3215         1261.5322 
  3266    76.3042    1367(37)          1334.4935         1261.5341 
  3267    76.3242    1346(37)          1331.9517         1261.5359 
  3268    76.3442    1361(37)          1329.6959         1261.5374 
  3269    76.3643    1311(36)          1328.7213         1262.5394 
  3270    76.3842    1346(37)          1326.0308         1261.5409 
  3271    76.4043    1325(36)          1324.5801         1261.5427 
  3272    76.4242    1330(36)          1324.3239         1262.5447 
  3273    76.4442    1305(36)          1323.3257         1262.5464 
  3274    76.4642    1329(36)          1322.5386         1262.5482 
  3275    76.4842    1315(36)          1321.9906         1262.5502 
  3276    76.5042    1296(36)          1321.6482         1262.5518 
  3277    76.5242    1325(36)          1321.5123         1262.5536 
  3278    76.5443    1307(36)          1321.5647         1262.5554 
  3279    76.5642    1334(37)          1321.8079         1262.5569 
  3280    76.5843    1320(36)          1322.2465         1262.5588 
  3281    76.6042    1355(37)          1322.8329         1262.5607 
  3282    76.6242    1327(36)          1324.6056         1263.5624 
  3283    76.6442    1335(37)          1325.5420         1263.5642 
  3284    76.6642    1364(37)          1326.6321         1263.5662 
  3285    76.6842    1287(36)          1327.8444         1263.5677 
  3286    76.7042    1322(36)          1329.1569         1263.5696 
  3287    76.7243    1339(37)          1330.5358         1263.5714 
  3288    76.7442    1321(36)          1332.9359         1264.5735 
  3289    76.7643    1334(37)          1334.3192         1264.5753 
  3290    76.7842    1347(37)          1335.6407         1264.5769 
  3291    76.8042    1344(37)          1337.8521         1265.5789 
  3292    76.8242    1332(36)          1337.9301         1264.5806 
  3293    76.8442    1328(36)          1338.8389         1264.5825 
  3294    76.8643    1298(36)          1339.5347         1264.5842 
  3295    76.8842    1336(37)          1340.0389         1264.5861 
  3296    76.9043    1362(37)          1340.3353         1264.5879 
  3297    76.9242    1337(37)          1340.4281         1264.5898 
  3298    76.9442    1350(37)          1339.3435         1263.5917 
  3299    76.9642    1339(37)          1338.1058         1262.5935 
  3300    76.9842    1335(37)          1337.7479         1262.5952 
  3301    77.0042    1310(36)          1338.3019         1263.5969 
  3302    77.0242    1361(37)          1337.8207         1263.5990 
  3303    77.0443    1320(36)          1337.3093         1263.6008 
  3304    77.0642    1337(37)          1336.8247         1263.6027 
  3305    77.0843    1283(36)          1336.3889         1263.6045 
  3306    77.1042    1328(36)          1336.0284         1263.6064 
  3307    77.1242    1317(36)          1335.7703         1263.6082 
  3308    77.1442    1330(36)          1335.6357         1263.6102 
  3309    77.1642    1306(36)          1334.6425         1262.6119 
  3310    77.1842    1310(36)          1334.8177         1262.6140 
  3311    77.2042    1344(37)          1336.1365         1263.6157 
  3312    77.2243    1306(36)          1336.6143         1263.6177 
  3313    77.2442    1315(36)          1337.1744         1263.6195 
  3314    77.2643    1354(37)          1337.9089         1263.6212 
  3315    77.2842    1331(36)          1338.7338         1263.6233 
  3316    77.3042    1330(36)          1339.6135         1263.6251 
  3317    77.3242    1349(37)          1340.5081         1263.6268 
  3318    77.3442    1324(36)          1341.3745         1263.6288 
  3319    77.3643    1328(36)          1342.1693         1263.6307 
  3320    77.3842    1337(37)          1344.8560         1265.6326 
  3321    77.4043    1360(37)          1345.3828         1265.6345 
  3322    77.4242    1321(36)          1344.7521         1264.6364 
  3323    77.4442    1364(37)          1344.8772         1264.6381 
  3324    77.4642    1342(37)          1344.8020         1264.6401 
  3325    77.4842    1301(36)          1344.5156         1264.6418 
  3326    77.5042    1336(37)          1345.0298         1265.6438 
  3327    77.5242    1338(37)          1344.3643         1265.6459 
  3328    77.5443    1393(37)          1342.5408         1264.6477 
  3329    77.5642    1342(37)          1341.5842         1264.6493 
  3330    77.5843    1336(37)          1340.5190         1264.6511 
  3331    77.6042    1322(36)          1339.3710         1264.6531 
  3332    77.6242    1312(36)          1338.1880         1264.6550 
  3333    77.6442    1318(36)          1337.9624         1265.6569 
  3334    77.6642    1356(37)          1336.7366         1265.6587 
  3335    77.6842    1300(36)          1336.5570         1266.6605 
  3336    77.7042    1325(36)          1335.4574         1266.6625 
  3337    77.7243    1298(36)          1333.4908         1265.6639 
  3338    77.7442    1319(36)          1332.6990         1265.6661 
  3339    77.7643    1357(37)          1333.1339         1266.6678 
  3340    77.7842    1298(36)          1332.8112         1266.6697 
  3341    77.8042    1330(36)          1332.7766         1266.6716 
  3342    77.8242    1314(36)          1333.0604         1266.6735 
  3343    77.8442    1282(36)          1333.6925         1266.6753 
  3344    77.8643    1322(36)          1334.6879         1266.6771 
  3345    77.8842    1298(36)          1336.0693         1266.6792 
  3346    77.9043    1353(37)          1338.8494         1267.6812 
  3347    77.9242    1336(37)          1341.0435         1267.6829 
  3348    77.9442    1327(36)          1343.6567         1267.6847 
  3349    77.9642    1323(36)          1347.6962         1268.6865 
  3350    77.9842    1336(37)          1351.1389         1268.6885 
  3351    78.0042    1374(37)          1354.9760         1268.6904 
  3352    78.0242    1369(37)          1359.1730         1268.6921 
  3353    78.0443    1368(37)          1363.7073         1268.6941 
  3354    78.0642    1377(37)          1368.4860         1268.6958 
  3355    78.0843    1365(37)          1373.4568         1268.6975 
  3356    78.1042    1367(37)          1378.5291         1268.6992 
  3357    78.1242    1380(37)          1383.6086         1268.7010 
  3358    78.1442    1397(37)          1389.5959         1269.7030 
  3359    78.1642    1430(38)          1394.3887         1269.7047 
  3360    78.1842    1390(37)          1398.8730         1269.7067 
  3361    78.2042    1432(38)          1403.0470         1269.7084 
  3362    78.2243    1377(37)          1406.8401         1269.7104 
  3363    78.2442    1477(38)          1409.2603         1268.7120 
  3364    78.2643    1423(38)          1412.2758         1268.7140 
  3365    78.2842    1417(38)          1414.9292         1268.7161 
  3366    78.3042    1473(38)          1417.2598         1268.7174 
  3367    78.3242    1443(38)          1420.2759         1269.7194 
  3368    78.3442    1451(38)          1422.0068         1269.7213 
  3369    78.3643    1449(38)          1423.4811         1269.7230 
  3370    78.3842    1431(38)          1424.7101         1269.7251 
  3371    78.4043    1408(38)          1425.7614         1269.7267 
  3372    78.4242    1419(38)          1426.6591         1269.7284 
  3373    78.4442    1395(37)          1426.4662         1268.7303 
  3374    78.4642    1449(38)          1427.2043         1268.7321 
  3375    78.4842    1389(37)          1428.9312         1269.7339 
  3376    78.5042    1389(37)          1429.6882         1269.7356 
  3377    78.5242    1447(38)          1430.4880         1269.7375 
  3378    78.5443    1423(38)          1431.3517         1269.7391 
  3379    78.5642    1447(38)          1431.2815         1268.7408 
  3380    78.5843    1424(38)          1432.2793         1268.7428 
  3381    78.6042    1448(38)          1433.3397         1268.7445 
  3382    78.6242    1411(38)          1434.4545         1268.7463 
  3383    78.6442    1411(38)          1437.6086         1270.7479 
  3384    78.6642    1438(38)          1438.7950         1270.7495 
  3385    78.6842    1432(38)          1439.9500         1270.7513 
  3386    78.7042    1423(38)          1441.0316         1270.7531 
  3387    78.7243    1454(38)          1441.9889         1270.7550 
  3388    78.7442    1442(38)          1442.7495         1270.7567 
  3389    78.7643    1428(38)          1443.2401         1270.7583 
  3390    78.7842    1437(38)          1443.3893         1270.7601 
  3391    78.8042    1438(38)          1443.1385         1270.7620 
  3392    78.8242    1438(38)          1442.4583         1270.7637 
  3393    78.8442    1429(38)          1441.3229         1270.7651 
  3394    78.8643    1408(38)          1438.7697         1269.7671 
  3395    78.8842    1377(37)          1436.8369         1269.7687 
  3396    78.9043    1411(38)          1434.5963         1269.7705 
  3397    78.9242    1385(37)          1432.1324         1269.7723 
  3398    78.9442    1402(37)          1429.5270         1269.7738 
  3399    78.9642    1393(37)          1426.8479         1269.7756 
  3400    78.9842    1363(37)          1425.1611         1270.7772 
  3401    79.0042    1384(37)          1421.5006         1269.7788 
  3402    79.0242    1410(38)          1418.9211         1269.7806 
  3403    79.0443    1421(38)          1416.4835         1269.7821 
  3404    79.0642    1409(38)          1414.2028         1269.7839 
  3405    79.0843    1372(37)          1412.1099         1269.7855 
  3406    79.1042    1395(37)          1410.2329         1269.7872 
  3407    79.1242    1400(37)          1408.5703         1269.7886 
  3408    79.1442    1396(37)          1407.1644         1269.7904 
  3409    79.1642    1415(38)          1406.9846         1270.7921 
  3410    79.1842    1407(38)          1406.0027         1270.7936 
  3411    79.2042    1417(38)          1405.1670         1270.7954 
  3412    79.2243    1401(37)          1404.4198         1270.7969 
  3413    79.2442    1432(38)          1403.7112         1270.7985 
  3414    79.2643    1394(37)          1402.9573         1270.8000 
  3415    79.2842    1452(38)          1403.0951         1271.8018 
  3416    79.3042    1426(38)          1402.0376         1271.8032 
  3417    79.3242    1394(37)          1402.8112         1273.8051 
  3418    79.3442    1434(38)          1401.3424         1273.8068 
  3419    79.3643    1421(38)          1399.6844         1273.8081 
  3420    79.3842    1432(38)          1397.8193         1273.8098 
  3421    79.4043    1387(37)          1395.7622         1273.8112 
  3422    79.4242    1455(38)          1393.5139         1273.8127 
  3423    79.4442    1406(37)          1391.1387         1273.8145 
  3424    79.4642    1397(37)          1388.6467         1273.8159 
  3425    79.4842    1399(37)          1386.0388         1273.8174 
  3426    79.5042    1403(37)          1384.3529         1274.8190 
  3427    79.5242    1384(37)          1381.6558         1274.8203 
  3428    79.5443    1380(37)          1378.9678         1274.8220 
  3429    79.5642    1398(37)          1375.3451         1273.8235 
  3430    79.5843    1364(37)          1372.8533         1273.8248 
  3431    79.6042    1372(37)          1370.5546         1273.8267 
  3432    79.6242    1365(37)          1368.4586         1273.8280 
  3433    79.6442    1360(37)          1366.6628         1273.8295 
  3434    79.6642    1350(37)          1366.1846         1274.8312 
  3435    79.6842    1371(37)          1366.0212         1275.8324 
  3436    79.7042    1378(37)          1365.2405         1275.8339 
  3437    79.7243    1396(37)          1364.8165         1275.8354 
  3438    79.7442    1381(37)          1364.7561         1275.8369 
  3439    79.7643    1331(36)          1365.0469         1275.8383 
  3440    79.7842    1346(37)          1365.6470         1275.8396 
  3441    79.8042    1364(37)          1366.5298         1275.8412 
  3442    79.8242    1362(37)          1367.6333         1275.8424 
  3443    79.8442    1359(37)          1369.8999         1276.8440 
  3444    79.8643    1394(37)          1371.2456         1276.8453 
  3445    79.8842    1352(37)          1372.5757         1276.8468 
  3446    79.9043    1414(38)          1373.8207         1276.8481 
  3447    79.9242    1406(37)          1374.8838         1276.8497 
  3448    79.9442    1336(37)          1375.6991         1276.8508 
  3449    79.9642    1347(37)          1376.1971         1276.8525 
  3450    79.9842    1407(38)          1376.3956         1276.8534 
  3451    80.0042    1433(38)          1376.2710         1276.8550 
  3452    80.0242    1360(37)          1376.8403         1277.8566 
  3453    80.0443    1385(37)          1376.1196         1277.8578 
  3454    80.0642    1402(37)          1375.1602         1277.8590 
  3455    80.0843    1380(37)          1373.9901         1277.8605 
  3456    80.1042    1409(38)          1372.6315         1277.8616 
  3457    80.1242    1361(37)          1371.1047         1277.8629 
  3458    80.1442    1356(37)          1368.4260         1276.8641 
  3459    80.1642    1391(37)          1366.5995         1276.8655 
  3460    80.1842    1391(37)          1365.6719         1277.8668 
  3461    80.2042    1395(37)          1363.6543         1277.8680 
  3462    80.2243    1385(37)          1361.5748         1277.8694 
  3463    80.2442    1346(37)          1359.4624         1277.8706 
  3464    80.2643    1336(37)          1357.3618         1277.8718 
  3465    80.2842    1335(37)          1355.3019         1277.8733 
  3466    80.3042    1362(37)          1353.3186         1277.8744 
  3467    80.3242    1340(37)          1351.4440         1277.8756 
  3468    80.3442    1362(37)          1350.6938         1278.8768 
  3469    80.3643    1348(37)          1349.0914         1278.8781 
  3470    80.3842    1342(37)          1347.6519         1278.8792 
  3471    80.4043    1321(36)          1344.3829         1276.8805 
  3472    80.4242    1346(37)          1343.2906         1276.8815 
  3473    80.4442    1358(37)          1342.3767         1276.8828 
  3474    80.4642    1319(36)          1340.6437         1275.8839 
  3475    80.4842    1348(37)          1340.0970         1275.8850 
  3476    80.5042    1320(36)          1339.7455         1275.8862 
  3477    80.5242    1343(37)          1340.6019         1276.8876 
  3478    80.5443    1323(36)          1340.6848         1276.8883 
  3479    80.5642    1325(36)          1341.0096         1276.8898 
  3480    80.5843    1336(37)          1341.5728         1276.8907 
  3481    80.6042    1362(37)          1341.4424         1275.8916 
  3482    80.6242    1341(37)          1341.6105         1274.8929 
  3483    80.6442    1349(37)          1343.0900         1274.8939 
  3484    80.6642    1358(37)          1344.8889         1274.8951 
  3485    80.6842    1309(36)          1348.0208         1275.8960 
  3486    80.7042    1364(37)          1350.4725         1275.8973 
  3487    80.7243    1358(37)          1353.2494         1275.8982 
  3488    80.7442    1359(37)          1356.3419         1275.8993 
  3489    80.7643    1364(37)          1359.7418         1275.9004 
  3490    80.7842    1391(37)          1363.3136         1275.9012 
  3491    80.8042    1381(37)          1367.2246         1275.9026 
  3492    80.8242    1384(37)          1371.3333         1275.9034 
  3493    80.8442    1411(38)          1375.5717         1275.9043 
  3494    80.8643    1357(37)          1380.8666         1276.9053 
  3495    80.8842    1390(37)          1384.1262         1275.9063 
  3496    80.9043    1411(38)          1388.2604         1275.9075 
  3497    80.9242    1436(38)          1392.1606         1275.9081 
  3498    80.9442    1416(38)          1395.7422         1275.9091 
  3499    80.9642    1451(38)          1398.9316         1275.9103 
  3500    80.9842    1390(37)          1401.6768         1275.9111 
  3501    81.0042    1392(37)          1403.9005         1275.9119 
  3502    81.0242    1399(37)          1406.7034         1276.9128 
  3503    81.0443    1440(38)          1408.0594         1276.9137 
  3504    81.0642    1487(39)          1408.9932         1276.9147 
  3505    81.0843    1465(38)          1409.5439         1276.9158 
  3506    81.1042    1433(38)          1408.7433         1275.9164 
  3507    81.1242    1452(38)          1408.6215         1275.9174 
  3508    81.1442    1463(38)          1408.2037         1275.9182 
  3509    81.1642    1413(38)          1408.5161         1276.9188 
  3510    81.1842    1446(38)          1407.5880         1276.9199 
  3511    81.2042    1409(38)          1407.4542         1277.9205 
  3512    81.2243    1406(37)          1406.1545         1277.9214 
  3513    81.2442    1438(38)          1404.7385         1277.9222 
  3514    81.2643    1448(38)          1403.2488         1277.9231 
  3515    81.2842    1379(37)          1401.7224         1277.9238 
  3516    81.3042    1415(38)          1400.1919         1277.9246 
  3517    81.3242    1426(38)          1398.6780         1277.9254 
  3518    81.3442    1428(38)          1397.1954         1277.9261 
  3519    81.3643    1410(38)          1396.7520         1278.9266 
  3520    81.3842    1412(38)          1395.3597         1278.9277 
  3521    81.4043    1405(37)          1394.0175         1278.9283 
  3522    81.4242    1426(38)          1392.7548         1278.9291 
  3523    81.4442    1434(38)          1391.5852         1278.9298 
  3524    81.4642    1403(37)          1390.5294         1278.9303 
  3525    81.4842    1386(37)          1389.6080         1278.9310 
  3526    81.5042    1380(37)          1388.8335         1278.9315 
  3527    81.5242    1378(37)          1388.2106         1278.9327 
  3528    81.5443    1351(37)          1387.7307         1278.9331 
  3529    81.5642    1383(37)          1386.3778         1277.9336 
  3530    81.5843    1381(37)          1386.1265         1277.9344 
  3531    81.6042    1414(38)          1386.8719         1278.9352 
  3532    81.6242    1412(38)          1386.7280         1278.9355 
  3533    81.6442    1418(38)          1386.5978         1278.9362 
  3534    81.6642    1442(38)          1387.4558         1279.9365 
  3535    81.6842    1380(37)          1387.2896         1279.9376 
  3536    81.7042    1370(37)          1386.0889         1278.9381 
  3537    81.7243    1400(37)          1385.8442         1278.9385 
  3538    81.7442    1406(38)          1385.5466         1278.9390 
  3539    81.7643    1397(37)          1385.2261         1278.9397 
  3540    81.7842    1446(38)          1385.8792         1279.9401 
  3541    81.8042    1363(37)          1385.4730         1279.9407 
  3542    81.8242    1378(37)          1385.9882         1280.9410 
  3543    81.8442    1406(37)          1385.4766         1280.9415 
  3544    81.8643    1364(37)          1384.8810         1280.9426 
  3545    81.8842    1403(37)          1384.1763         1280.9429 
  3546    81.9043    1386(37)          1383.3381         1280.9434 
  3547    81.9242    1363(37)          1382.3423         1280.9436 
  3548    81.9442    1413(38)          1381.1578         1280.9442 
  3549    81.9642    1348(37)          1379.7861         1280.9446 
  3550    81.9842    1386(37)          1378.2161         1280.9452 
  3551    82.0042    1355(37)          1376.4512         1280.9454 
  3552    82.0242    1390(37)          1376.5032         1282.9458 
  3553    82.0443    1385(37)          1374.3929         1282.9463 
  3554    82.0642    1370(37)          1373.1479         1283.9465 
  3555    82.0843    1374(37)          1370.7964         1283.9469 
  3556    82.1042    1372(37)          1368.3683         1283.9474 
  3557    82.1242    1360(37)          1365.8804         1283.9478 
  3558    82.1442    1355(37)          1363.3794         1283.9481 
  3559    82.1642    1356(37)          1361.8760         1284.9486 
  3560    82.1842    1360(37)          1359.3851         1284.9487 
  3561    82.2042    1387(37)          1356.9253         1284.9490 
  3562    82.2243    1364(37)          1353.5068         1283.9493 
  3563    82.2442    1384(37)          1351.1460         1283.9497 
  3564    82.2643    1361(37)          1347.8550         1282.9498 
  3565    82.2842    1350(37)          1345.6510         1282.9502 
  3566    82.3042    1303(36)          1345.5481         1284.9506 
  3567    82.3242    1322(36)          1343.5563         1284.9508 
  3568    82.3442    1333(37)          1341.7115         1284.9510 
  3569    82.3643    1346(37)          1340.0078         1284.9512 
  3570    82.3842    1311(36)          1338.4669         1284.9515 
  3571    82.4043    1369(37)          1337.0989         1284.9518 
  3572    82.4242    1318(36)          1335.9099         1284.9520 
  3573    82.4442    1357(37)          1334.9120         1284.9521 
  3574    82.4642    1311(36)          1335.1035         1285.9524 
  3575    82.4842    1328(36)          1334.4836         1285.9526 
  3576    82.5042    1296(36)          1334.0476         1285.9528 
  3577    82.5242    1299(36)          1333.7855         1285.9529 
  3578    82.5443    1338(37)          1334.6964         1286.9529 
  3579    82.5642    1329(36)          1334.7788         1286.9531 
  3580    82.5843    1297(36)          1335.0001         1286.9532 
  3581    82.6042    1339(37)          1335.3816         1286.9535 
  3582    82.6242    1349(37)          1335.8700         1286.9535 
  3583    82.6442    1354(37)          1336.4790         1286.9536 
  3584    82.6642    1338(37)          1337.1941         1286.9537 
  3585    82.6842    1294(36)          1338.0016         1286.9537 
  3586    82.7042    1334(37)          1338.8856         1286.9539 
  3587    82.7243    1347(37)          1339.8270         1286.9540 
  3588    82.7442    1359(37)          1340.7930         1286.9541 
  3589    82.7643    1328(36)          1342.8003         1287.9542 
  3590    82.7842    1308(36)          1343.7891         1287.9542 
  3591    82.8042    1316(36)          1342.7388         1285.9541 
  3592    82.8242    1353(37)          1343.6393         1285.9543 
  3593    82.8442    1359(37)          1344.4489         1285.9543 
  3594    82.8643    1324(36)          1345.1392         1285.9542 
  3595    82.8842    1327(36)          1347.7377         1287.9543 
  3596    82.9043    1356(37)          1348.2162         1287.9542 
  3597    82.9242    1331(36)          1348.5900         1287.9541 
  3598    82.9442    1319(36)          1348.8242         1287.9542 
  3599    82.9642    1332(36)          1348.9316         1287.9541 
  3600    82.9842    1362(37)          1347.9369         1286.9540 
  3601    83.0042    1327(36)          1348.8378         1287.9541 
  3602    83.0242    1334(37)          1348.6326         1287.9540 
  3603    83.0443    1350(37)          1347.3048         1286.9540 
  3604    83.0642    1337(37)          1345.8740         1285.9539 
  3605    83.0843    1327(36)          1345.3346         1285.9536 
  3606    83.1042    1352(37)          1344.7145         1285.9535 
  3607    83.1242    1337(37)          1344.0128         1285.9535 
  3608    83.1442    1337(37)          1343.2509         1285.9535 
  3609    83.1642    1361(37)          1342.4254         1285.9530 
  3610    83.1842    1323(36)          1341.5636         1285.9531 
  3611    83.2042    1328(36)          1340.6838         1285.9529 
  3612    83.2243    1345(37)          1339.8130         1285.9528 
  3613    83.2442    1352(37)          1339.9674         1286.9526 
  3614    83.2643    1330(36)          1339.1575         1286.9523 
  3615    83.2842    1314(36)          1339.4115         1287.9523 
  3616    83.3042    1325(36)          1338.7450         1287.9520 
  3617    83.3242    1367(37)          1338.1862         1287.9518 
  3618    83.3442    1323(36)          1336.7356         1286.9515 
  3619    83.3643    1350(37)          1336.4158         1286.9514 
  3620    83.3842    1335(37)          1336.2279         1286.9510 
  3621    83.4043    1326(36)          1336.1843         1286.9508 
  3622    83.4242    1318(36)          1336.2672         1286.9506 
  3623    83.4442    1338(37)          1336.5449         1286.9503 
  3624    83.4642    1317(36)          1336.9601         1286.9502 
  3625    83.4842    1351(37)          1338.5292         1287.9497 
  3626    83.5042    1311(36)          1339.2501         1287.9495 
  3627    83.5242    1303(36)          1340.1388         1287.9492 
  3628    83.5443    1353(37)          1339.1519         1285.9490 
  3629    83.5642    1315(36)          1340.2972         1285.9487 
  3630    83.5843    1354(37)          1340.5731         1284.9481 
  3631    83.6042    1349(37)          1341.9727         1284.9480 
  3632    83.6242    1373(37)          1343.4879         1284.9474 
  3633    83.6442    1335(37)          1345.1041         1284.9473 
  3634    83.6642    1329(36)          1346.8439         1284.9470 
  3635    83.6842    1332(36)          1348.6655         1284.9467 
  3636    83.7042    1371(37)          1351.5745         1285.9462 
  3637    83.7243    1359(37)          1354.5554         1286.9458 
  3638    83.7442    1328(36)          1356.6046         1286.9453 
  3639    83.7643    1320(36)          1358.6897         1286.9452 
  3640    83.7842    1351(37)          1360.8086         1286.9445 
  3641    83.8042    1395(37)          1362.9547         1286.9442 
  3642    83.8242    1375(37)          1366.1221         1287.9438 
  3643    83.8442    1323(36)          1367.3022         1286.9431 
  3644    83.8643    1342(37)          1369.4896         1286.9430 
  3645    83.8842    1356(37)          1371.6664         1286.9425 
  3646    83.9043    1384(37)          1373.8169         1286.9419 
  3647    83.9242    1365(37)          1375.9152         1286.9417 
  3648    83.9442    1404(37)          1379.9242         1288.9410 
  3649    83.9642    1332(36)          1381.8059         1288.9406 
  3650    83.9842    1376(37)          1383.5179         1288.9402 
  3651    84.0042    1404(37)          1385.0242         1288.9398 
  3652    84.0242    1360(37)          1386.2937         1288.9392 
  3653    84.0443    1372(37)          1387.3102         1288.9387 
  3654    84.0642    1419(38)          1388.0692         1288.9384 
  3655    84.0843    1400(37)          1388.5798         1288.9376 
  3656    84.1042    1415(38)          1388.8613         1288.9373 
  3657    84.1242    1374(37)          1388.9409         1288.9364 
  3658    84.1442    1375(37)          1388.8451         1288.9359 
  3659    84.1642    1411(38)          1388.5984         1288.9357 
  3660    84.1842    1398(37)          1389.2180         1289.9349 
  3661    84.2042    1371(37)          1388.7174         1289.9344 
  3662    84.2243    1377(37)          1388.1030         1289.9338 
  3663    84.2442    1384(37)          1387.3964         1289.9332 
  3664    84.2643    1409(38)          1386.5099         1289.9327 
  3665    84.2842    1375(37)          1385.5852         1289.9321 
  3666    84.3042    1352(37)          1383.5762         1288.9314 
  3667    84.3242    1343(37)          1382.4994         1288.9309 
  3668    84.3442    1350(37)          1381.3767         1288.9303 
  3669    84.3643    1407(38)          1378.2319         1286.9298 
  3670    84.3842    1384(37)          1377.0909         1286.9290 
  3671    84.4043    1400(37)          1375.9813         1286.9285 
  3672    84.4242    1391(37)          1375.9299         1287.9279 
  3673    84.4442    1362(37)          1375.9379         1288.9271 
  3674    84.4642    1340(37)          1375.0721         1288.9265 
  3675    84.4842    1357(37)          1373.3242         1287.9260 
  3676    84.5042    1348(37)          1372.7322         1287.9253 
  3677    84.5242    1355(37)          1372.3025         1287.9244 
  3678    84.5443    1417(38)          1372.0453         1287.9238 
  3679    84.5642    1331(36)          1370.9677         1286.9232 
  3680    84.5843    1386(37)          1371.0691         1286.9227 
  3681    84.6042    1341(37)          1372.3427         1287.9218 
  3682    84.6242    1357(37)          1372.7809         1287.9214 
  3683    84.6442    1363(37)          1375.3682         1289.9205 
  3684    84.6642    1355(37)          1377.0522         1290.9197 
  3685    84.6842    1374(37)          1377.8799         1290.9193 
  3686    84.7042    1373(37)          1378.8021         1290.9183 
  3687    84.7243    1400(37)          1379.8020         1290.9176 
  3688    84.7442    1381(37)          1380.8412         1290.9169 
  3689    84.7643    1377(37)          1381.9137         1290.9161 
  3690    84.7842    1357(37)          1381.9854         1289.9155 
  3691    84.8042    1356(37)          1383.0671         1289.9147 
  3692    84.8242    1427(38)          1384.1215         1289.9141 
  3693    84.8442    1394(37)          1384.1191         1288.9132 
  3694    84.8643    1438(38)          1385.0444         1288.9122 
  3695    84.8842    1377(37)          1386.8411         1289.9115 
  3696    84.9043    1409(38)          1387.5079         1289.9111 
  3697    84.9242    1391(37)          1389.0084         1290.9102 
  3698    84.9442    1365(37)          1389.3094         1290.9094 
  3699    84.9642    1386(37)          1389.3741         1290.9087 
  3700    84.9842    1390(37)          1389.2734         1290.9075 
  3701    85.0042    1443(38)          1388.9597         1290.9071 
  3702    85.0242    1395(37)          1388.4615         1290.9063 
  3703    85.0443    1378(37)          1387.7861         1290.9054 
  3704    85.0642    1365(37)          1386.9523         1290.9047 
  3705    85.0843    1372(37)          1385.9901         1290.9038 
  3706    85.1042    1416(38)          1384.9093         1290.9028 
  3707    85.1242    1350(37)          1384.7351         1291.9021 
  3708    85.1442    1436(38)          1383.4893         1291.9014 
  3709    85.1642    1363(37)          1381.1770         1290.9005 
  3710    85.1842    1376(37)          1379.8024         1290.8997 
  3711    85.2042    1389(37)          1378.4247         1290.8988 
  3712    85.2243    1346(37)          1377.0344         1290.8979 
  3713    85.2442    1343(37)          1375.6460         1290.8970 
  3714    85.2643    1383(37)          1374.2725         1290.8962 
  3715    85.2842    1375(37)          1372.9230         1290.8953 
  3716    85.3042    1363(37)          1371.6047         1290.8947 
  3717    85.3242    1391(37)          1370.3151         1290.8938 
  3718    85.3442    1328(36)          1369.0470         1290.8927 
  3719    85.3643    1382(37)          1367.8041         1290.8918 
  3720    85.3842    1392(37)          1366.5743         1290.8911 
  3721    85.4043    1351(37)          1365.3427         1290.8904 
  3722    85.4242    1329(36)          1364.1036         1290.8894 
  3723    85.4442    1348(37)          1362.8340         1290.8887 
  3724    85.4642    1379(37)          1361.5725         1290.8875 
  3725    85.4842    1356(37)          1360.2581         1290.8867 
  3726    85.5042    1316(36)          1359.9641         1291.8860 
  3727    85.5242    1386(37)          1358.6495         1291.8849 
  3728    85.5443    1368(37)          1357.3197         1291.8842 
  3729    85.5642    1304(36)          1355.9708         1291.8831 
  3730    85.5843    1284(36)          1354.6025         1291.8821 
  3731    85.6042    1354(37)          1353.2177         1291.8813 
  3732    85.6242    1366(37)          1351.8113         1291.8805 
  3733    85.6442    1372(37)          1350.3784         1291.8798 
  3734    85.6642    1322(36)          1348.9297         1291.8785 
  3735    85.6842    1372(37)          1347.4839         1291.8777 
  3736    85.7042    1331(36)          1346.0378         1291.8768 
  3737    85.7243    1327(36)          1344.6199         1291.8757 
  3738    85.7442    1340(37)          1342.2339         1290.8750 
  3739    85.7643    1376(37)          1340.8962         1290.8740 
  3740    85.7842    1335(37)          1339.6233         1290.8733 
  3741    85.8042    1329(36)          1338.4263         1290.8721 
  3742    85.8242    1354(37)          1337.3220         1290.8713 
  3743    85.8442    1355(37)          1335.3210         1289.8702 
  3744    85.8643    1348(37)          1334.4346         1289.8695 
  3745    85.8842    1304(36)          1333.6689         1289.8683 
  3746    85.9043    1323(36)          1334.0486         1290.8678 
  3747    85.9242    1298(36)          1333.5872         1290.8667 
  3748    85.9442    1339(37)          1332.2477         1289.8657 
  3749    85.9642    1327(36)          1332.0558         1289.8646 
  3750    85.9842    1336(37)          1330.0161         1287.8638 
  3751    86.0042    1327(36)          1330.1279         1287.8632 
  3752    86.0242    1377(37)          1330.3875         1287.8618 
  3753    86.0443    1311(36)          1329.7903         1286.8608 
  3754    86.0642    1315(36)          1330.3278         1286.8601 
  3755    86.0843    1337(37)          1330.9894         1286.8591 
  3756    86.1042    1355(37)          1331.7726         1286.8580 
  3757    86.1242    1325(36)          1332.6467         1286.8571 
  3758    86.1442    1311(36)          1333.5996         1286.8562 
  3759    86.1642    1343(37)          1335.6321         1287.8556 
  3760    86.1842    1326(36)          1336.6664         1287.8541 
  3761    86.2042    1317(36)          1337.7631         1287.8536 
  3762    86.2243    1383(37)          1338.8937         1287.8525 
  3763    86.2442    1322(36)          1340.0254         1287.8514 
  3764    86.2642    1354(37)          1342.1493         1288.8506 
  3765    86.2842    1366(37)          1343.2526         1288.8497 
  3766    86.3042    1333(37)          1344.3218         1288.8486 
  3767    86.3242    1332(36)          1345.3569         1288.8477 
  3768    86.3442    1379(37)          1346.3280         1288.8467 
  3769    86.3643    1347(37)          1347.2351         1288.8457 
  3770    86.3842    1332(36)          1348.0706         1288.8450 
  3771    86.4043    1364(37)          1348.8082         1288.8436 
  3772    86.4242    1343(37)          1349.4757         1288.8429 
  3773    86.4442    1382(37)          1350.0436         1288.8419 
  3774    86.4642    1338(37)          1350.5068         1288.8412 
  3775    86.4842    1343(37)          1350.8558         1288.8400 
  3776    86.5042    1386(37)          1351.0692         1288.8391 
  3777    86.5242    1348(37)          1351.1399         1288.8380 
  3778    86.5443    1324(36)          1351.0470         1288.8372 
  3779    86.5642    1348(37)          1349.8031         1287.8363 
  3780    86.5843    1340(37)          1349.3799         1287.8354 
  3781    86.6042    1328(36)          1348.7813         1287.8344 
  3782    86.6242    1321(36)          1349.0098         1288.8333 
  3783    86.6442    1362(37)          1348.0730         1288.8324 
  3784    86.6642    1352(37)          1346.9832         1288.8313 
  3785    86.6842    1362(37)          1345.7576         1288.8307 
  3786    86.7042    1303(36)          1344.4133         1288.8296 
  3787    86.7243    1322(36)          1342.9734         1288.8287 
  3788    86.7442    1358(37)          1340.4542         1287.8278 
  3789    86.7642    1339(37)          1338.8657         1287.8267 
  3790    86.7842    1374(37)          1337.2400         1287.8257 
  3791    86.8042    1327(36)          1335.5938         1287.8251 
  3792    86.8242    1376(37)          1333.9335         1287.8240 
  3793    86.8442    1331(36)          1332.2690         1287.8229 
  3794    86.8643    1301(36)          1330.6150         1287.8219 
  3795    86.8842    1323(36)          1328.9869         1287.8209 
  3796    86.9043    1298(36)          1327.3932         1287.8201 
  3797    86.9242    1326(36)          1327.8488         1289.8192 
  3798    86.9442    1352(37)          1326.3665         1289.8184 
  3799    86.9642    1337(37)          1324.9581         1289.8175 
  3800    86.9842    1307(36)          1323.6309         1289.8162 
  3801    87.0042    1340(37)          1322.4034         1289.8153 
  3802    87.0242    1300(36)          1321.2793         1289.8145 
  3803    87.0443    1319(36)          1321.2629         1290.8135 
  3804    87.0642    1323(36)          1320.3809         1290.8126 
  3805    87.0843    1328(36)          1319.5885         1290.8118 
  3806    87.1042    1304(36)          1318.9082         1290.8108 
  3807    87.1242    1327(36)          1317.3374         1289.8098 
  3808    87.1442    1356(37)          1316.8702         1289.8090 
  3809    87.1642    1338(37)          1316.5023         1289.8081 
  3810    87.1842    1285(36)          1316.2268         1289.8073 
  3811    87.2042    1305(36)          1316.0367         1289.8063 
  3812    87.2243    1270(36)          1314.9302         1288.8054 
  3813    87.2442    1302(36)          1314.8906         1288.8046 
  3814    87.2642    1296(36)          1313.9237         1287.8036 
  3815    87.2842    1303(36)          1314.0126         1287.8027 
  3816    87.3042    1324(36)          1314.1060         1287.8016 
  3817    87.3242    1304(36)          1314.3120         1287.8009 
  3818    87.3442    1298(36)          1314.5974         1287.7999 
  3819    87.3643    1323(36)          1315.9176         1288.7991 
  3820    87.3842    1318(36)          1316.2947         1288.7981 
  3821    87.4043    1319(36)          1316.7308         1288.7974 
  3822    87.4242    1310(36)          1316.2218         1287.7965 
  3823    87.4442    1343(37)          1316.7671         1287.7954 
  3824    87.4642    1332(37)          1318.3877         1288.7948 
  3825    87.4842    1314(36)          1319.0192         1288.7936 
  3826    87.5042    1318(36)          1319.7195         1288.7930 
  3827    87.5242    1336(37)          1320.4093         1288.7921 
  3828    87.5443    1336(37)          1321.1588         1288.7910 
  3829    87.5642    1331(36)          1321.9357         1288.7903 
  3830    87.5843    1353(37)          1323.7085         1289.7896 
  3831    87.6042    1348(37)          1324.4730         1289.7887 
  3832    87.6242    1333(37)          1325.2168         1289.7880 
  3833    87.6442    1317(36)          1325.9426         1289.7871 
  3834    87.6642    1297(36)          1326.6083         1289.7861 
  3835    87.6842    1328(36)          1327.2021         1289.7854 
  3836    87.7042    1341(37)          1327.7284         1289.7845 
  3837    87.7243    1357(37)          1328.1497         1289.7836 
  3838    87.7442    1323(36)          1328.4857         1289.7828 
  3839    87.7642    1317(36)          1328.6857         1289.7819 
  3840    87.7842    1317(36)          1328.8094         1289.7811 
  3841    87.8042    1355(37)          1329.8417         1290.7804 
  3842    87.8242    1368(37)          1329.7610         1290.7797 
  3843    87.8442    1308(36)          1329.5858         1290.7788 
  3844    87.8643    1332(36)          1329.3298         1290.7781 
  3845    87.8842    1305(36)          1328.9971         1290.7772 
  3846    87.9043    1336(37)          1328.5884         1290.7765 
  3847    87.9242    1331(36)          1328.1267         1290.7759 
  3848    87.9442    1349(37)          1327.5925         1290.7750 
  3849    87.9642    1322(36)          1327.0061         1290.7742 
  3850    87.9842    1301(36)          1325.3641         1289.7732 
  3851    88.0042    1325(36)          1323.6896         1288.7726 
  3852    88.0242    1347(37)          1321.9800         1287.7716 
  3853    88.0443    1300(36)          1322.2323         1288.7711 
  3854    88.0642    1309(36)          1321.4741         1288.7704 
  3855    88.0843    1360(37)          1320.7198         1288.7698 
  3856    88.1042    1339(37)          1319.9530         1288.7688 
  3857    88.1242    1325(36)          1319.1858         1288.7679 
  3858    88.1442    1299(36)          1318.4409         1288.7675 
  3859    88.1642    1319(36)          1317.7451         1288.7666 
  3860    88.1842    1355(37)          1317.0834         1288.7659 
  3861    88.2042    1310(36)          1316.4736         1288.7651 
  3862    88.2243    1318(36)          1315.9227         1288.7645 
  3863    88.2442    1292(36)          1315.4391         1288.7637 
  3864    88.2642    1330(36)          1315.0229         1288.7631 
  3865    88.2842    1333(37)          1314.6725         1288.7625 
  3866    88.3042    1295(36)          1314.4049         1288.7620 
  3867    88.3242    1302(36)          1314.2113         1288.7610 
  3868    88.3442    1329(36)          1314.0996         1288.7604 
  3869    88.3643    1333(37)          1314.0632         1288.7596 
  3870    88.3842    1315(36)          1313.1073         1287.7588 
  3871    88.4043    1311(36)          1313.2437         1287.7584 
  3872    88.4242    1328(36)          1313.4385         1287.7576 
  3873    88.4442    1325(36)          1313.7397         1287.7570 
  3874    88.4642    1322(36)          1314.1108         1287.7566 
  3875    88.4842    1322(36)          1314.5734         1287.7556 
  3876    88.5042    1330(36)          1315.1217         1287.7551 
  3877    88.5242    1329(36)          1315.7668         1287.7546 
  3878    88.5443    1290(36)          1316.4852         1287.7538 
  3879    88.5642    1323(36)          1318.2822         1288.7532 
  3880    88.5843    1338(37)          1319.1659         1288.7526 
  3881    88.6042    1312(36)          1320.1265         1288.7521 
  3882    88.6242    1310(36)          1321.1584         1288.7516 
  3883    88.6442    1310(36)          1322.2489         1288.7506 
  3884    88.6642    1363(37)          1323.3990         1288.7504 
  3885    88.6842    1337(37)          1324.5999         1288.7496 
  3886    88.7042    1337(37)          1325.8159         1288.7491 
  3887    88.7243    1363(37)          1328.0474         1289.7484 
  3888    88.7442    1315(36)          1329.2715         1289.7479 
  3889    88.7642    1361(37)          1330.4739         1289.7473 
  3890    88.7842    1358(37)          1331.6179         1289.7469 
  3891    88.8042    1362(37)          1332.6963         1289.7462 
  3892    88.8242    1338(37)          1333.6848         1289.7456 
  3893    88.8442    1339(37)          1334.5643         1289.7454 
  3894    88.8643    1284(36)          1335.3188         1289.7445 
  3895    88.8842    1355(37)          1335.9490         1289.7444 
  3896    88.9043    1360(37)          1336.4248         1289.7437 
  3897    88.9242    1303(36)          1336.7610         1289.7432 
  3898    88.9442    1339(37)          1336.9530         1289.7426 
  3899    88.9642    1307(36)          1337.0146         1289.7422 
  3900    88.9842    1272(36)          1337.9559         1290.7418 
  3901    89.0042    1333(37)          1337.7913         1290.7411 
  3902    89.0242    1349(37)          1337.5341         1290.7408 
  3903    89.0443    1322(36)          1336.2013         1289.7401 
  3904    89.0642    1330(36)          1335.8101         1289.7397 
  3905    89.0843    1355(37)          1335.3702         1289.7393 
  3906    89.1042    1330(36)          1334.8964         1289.7390 
  3907    89.1242    1343(37)          1334.4061         1289.7382 
  3908    89.1442    1314(36)          1333.8994         1289.7379 
  3909    89.1642    1362(37)          1333.4045         1289.7378 
  3910    89.1842    1316(36)          1332.9293         1289.7371 
  3911    89.2042    1323(36)          1332.4935         1289.7368 
  3912    89.2243    1320(36)          1332.1127         1289.7365 
  3913    89.2442    1332(36)          1331.8042         1289.7357 
  3914    89.2642    1310(36)          1331.5853         1289.7356 
  3915    89.2842    1294(36)          1331.4652         1289.7354 
  3916    89.3042    1384(37)          1331.4684         1289.7345 
  3917    89.3242    1306(36)          1331.6017         1289.7344 
  3918    89.3442    1339(37)          1332.8738         1290.7341 
  3919    89.3643    1306(36)          1333.2922         1290.7338 
  3920    89.3842    1353(37)          1333.8431         1290.7332 
  3921    89.4043    1317(36)          1334.5671         1290.7328 
  3922    89.4242    1352(37)          1335.4453         1290.7328 
  3923    89.4442    1340(37)          1336.4773         1290.7324 
  3924    89.4642    1324(36)          1336.6606         1289.7319 
  3925    89.4842    1336(37)          1337.9918         1289.7317 
  3926    89.5042    1320(36)          1339.4670         1289.7314 
  3927    89.5242    1326(36)          1341.0779         1289.7308 
  3928    89.5443    1287(36)          1342.8258         1289.7306 
  3929    89.5642    1349(37)          1344.6949         1289.7305 
  3930    89.5843    1370(37)          1347.6945         1290.7302 
  3931    89.6042    1365(37)          1349.8094         1290.7297 
  3932    89.6242    1380(37)          1352.0250         1290.7296 
  3933    89.6442    1340(37)          1354.3470         1290.7292 
  3934    89.6642    1351(37)          1356.7581         1290.7290 
  3935    89.6842    1361(37)          1359.2335         1290.7288 
  3936    89.7042    1380(37)          1361.7512         1290.7285 
  3937    89.7243    1348(37)          1364.3038         1290.7284 
  3938    89.7442    1356(37)          1366.8606         1290.7280 
  3939    89.7642    1366(37)          1369.4012         1290.7279 
  3940    89.7842    1366(37)          1372.9053         1291.7277 
  3941    89.8042    1361(37)          1375.3550         1291.7275 
  3942    89.8242    1366(37)          1377.7467         1291.7272 
  3943    89.8442    1351(37)          1380.0701         1291.7269 
  3944    89.8643    1382(37)          1382.3264         1291.7268 
  3945    89.8842    1386(37)          1384.5165         1291.7267 
  3946    89.9043    1363(37)          1386.6674         1291.7264 
  3947    89.9242    1402(37)          1388.7415         1291.7264 
  3948    89.9442    1391(37)          1390.7599         1291.7262 
  3949    89.9642    1415(38)          1393.7316         1292.7261 
  3950    89.9842    1434(38)          1395.6500         1292.7258 
  3951    90.0042    1412(38)          1397.5254         1292.7258 
  3952    90.0242    1426(38)          1399.3273         1292.7257 
  3953    90.0443    1430(38)          1401.0640         1292.7256 
  3954    90.0642    1416(38)          1402.7266         1292.7253 
  3955    90.0843    1432(38)          1403.3091         1291.7251 
  3956    90.1042    1410(38)          1404.8108         1291.7251 
  3957    90.1242    1420(38)          1405.2070         1290.7251 
  3958    90.1442    1400(37)          1406.5059         1290.7250 
  3959    90.1642    1396(37)          1407.6697         1290.7251 
  3960    90.1842    1411(38)          1408.7153         1290.7251 
  3961    90.2042    1376(37)          1409.6345         1290.7251 
  3962    90.2243    1469(38)          1410.4000         1290.7250 
  3963    90.2442    1415(38)          1411.0181         1290.7249 
  3964    90.2642    1403(37)          1411.4943         1290.7246 
  3965    90.2842    1428(38)          1410.8300         1289.7246 
  3966    90.3042    1424(38)          1411.0303         1289.7246 
  3967    90.3242    1398(37)          1411.1167         1289.7246 
  3968    90.3442    1392(37)          1411.1094         1289.7245 
  3969    90.3643    1401(37)          1411.0441         1289.7245 
  3970    90.3842    1443(38)          1409.9037         1288.7246 
  3971    90.4043    1423(38)          1409.7465         1288.7244 
  3972    90.4242    1427(38)          1410.5857         1289.7244 
  3973    90.4442    1466(38)          1410.4360         1289.7245 
  3974    90.4642    1428(38)          1410.2959         1289.7245 
  3975    90.4842    1447(38)          1410.1747         1289.7245 
  3976    90.5042    1401(37)          1410.0728         1289.7245 
  3977    90.5242    1415(38)          1409.9865         1289.7246 
  3978    90.5443    1412(38)          1409.9045         1289.7246 
  3979    90.5642    1422(38)          1409.8215         1289.7250 
  3980    90.5843    1404(37)          1409.7274         1289.7251 
  3981    90.6042    1401(37)          1409.6166         1289.7251 
  3982    90.6242    1410(38)          1409.4622         1289.7252 
  3983    90.6442    1404(37)          1409.2705         1289.7252 
  3984    90.6642    1396(37)          1408.9939         1289.7252 
  3985    90.6842    1402(37)          1408.6549         1289.7253 
  3986    90.7042    1396(37)          1408.2365         1289.7255 
  3987    90.7243    1384(37)          1407.7020         1289.7255 
  3988    90.7442    1403(37)          1407.0400         1289.7258 
  3989    90.7642    1407(38)          1406.2080         1289.7257 
  3990    90.7842    1409(38)          1405.1931         1289.7260 
  3991    90.8042    1414(38)          1403.9790         1289.7263 
  3992    90.8242    1385(37)          1402.5521         1289.7264 
  3993    90.8442    1427(38)          1400.9069         1289.7264 
  3994    90.8643    1364(37)          1400.0441         1290.7267 
  3995    90.8842    1401(37)          1397.9952         1290.7268 
  3996    90.9043    1367(37)          1395.7167         1290.7269 
  3997    90.9242    1377(37)          1393.2695         1290.7269 
  3998    90.9442    1379(37)          1390.6749         1290.7272 
  3999    90.9642    1383(37)          1387.9570         1290.7275 
  4000    90.9842    1382(37)          1384.1340         1289.7277 
  4001    91.0042    1403(37)          1381.2369         1289.7280 
  4002    91.0242    1373(37)          1378.2772         1289.7283 
  4003    91.0443    1368(37)          1376.2773         1290.7284 
  4004    91.0642    1352(37)          1373.2593         1290.7286 
  4005    91.0843    1386(37)          1370.2275         1290.7289 
  4006    91.1042    1379(37)          1367.2354         1290.7290 
  4007    91.1242    1346(37)          1364.2767         1290.7294 
  4008    91.1442    1357(37)          1361.3888         1290.7296 
  4009    91.1642    1364(37)          1358.5698         1290.7300 
  4010    91.1842    1322(36)          1355.8629         1290.7303 
  4011    91.2042    1404(37)          1352.2773         1289.7306 
  4012    91.2243    1362(37)          1349.8350         1289.7308 
  4013    91.2442    1354(37)          1347.5608         1289.7311 
  4014    91.2642    1348(37)          1345.4590         1289.7316 
  4015    91.2842    1354(37)          1343.5442         1289.7317 
  4016    91.3042    1286(36)          1341.8513         1289.7318 
  4017    91.3242    1359(37)          1341.3307         1290.7321 
  4018    91.3442    1332(36)          1340.0271         1290.7327 
  4019    91.3643    1339(37)          1338.9269         1290.7330 
  4020    91.3842    1340(37)          1338.0326         1290.7332 
  4021    91.4043    1314(36)          1337.3413         1290.7334 
  4022    91.4242    1322(36)          1336.8336         1290.7339 
  4023    91.4442    1370(37)          1336.5304         1290.7341 
  4024    91.4642    1314(36)          1336.4071         1290.7344 
  4025    91.4842    1346(37)          1336.4553         1290.7352 
  4026    91.5042    1359(37)          1336.6620         1290.7354 
  4027    91.5242    1322(36)          1337.0085         1290.7357 
  4028    91.5443    1305(36)          1338.4917         1291.7361 
  4029    91.5642    1367(37)          1339.0708         1291.7363 
  4030    91.5843    1342(37)          1339.7284         1291.7367 
  4031    91.6042    1348(37)          1340.4608         1291.7373 
  4032    91.6242    1323(36)          1341.2372         1291.7377 
  4033    91.6442    1329(36)          1342.0452         1291.7379 
  4034    91.6642    1359(37)          1342.8457         1291.7382 
  4035    91.6842    1345(37)          1343.6600         1291.7388 
  4036    91.7042    1329(36)          1345.4651         1292.7394 
  4037    91.7243    1365(37)          1346.2517         1292.7399 
  4038    91.7442    1326(36)          1348.0046         1293.7402 
  4039    91.7642    1367(37)          1349.7417         1294.7405 
  4040    91.7842    1375(37)          1350.4500         1294.7411 
  4041    91.8042    1331(36)          1351.1317         1294.7415 
  4042    91.8242    1364(37)          1351.7784         1294.7418 
  4043    91.8442    1326(36)          1352.3944         1294.7426 
  4044    91.8643    1362(37)          1352.9685         1294.7427 
  4045    91.8842    1359(37)          1354.4998         1295.7434 
  4046    91.9043    1387(37)          1354.9989         1295.7438 
  4047    91.9242    1381(37)          1355.4125         1295.7441 
  4048    91.9442    1385(37)          1355.7843         1295.7448 
  4049    91.9642    1358(37)          1356.1027         1295.7454 
  4050    91.9842    1295(36)          1356.3676         1295.7457 
  4051    92.0042    1347(37)          1357.5952         1296.7463 
  4052    92.0242    1366(37)          1357.7936         1296.7468 
  4053    92.0443    1341(37)          1357.9597         1296.7474 
  4054    92.0642    1350(37)          1357.1057         1295.7476 
  4055    92.0843    1399(37)          1357.2377         1295.7483 
  4056    92.1042    1341(37)          1357.3569         1295.7488 
  4057    92.1242    1388(37)          1358.4650         1296.7495 
  4058    92.1442    1386(37)          1358.5555         1296.7500 
  4059    92.1642    1384(37)          1357.6503         1295.7505 
  4060    92.1842    1380(37)          1357.6816         1295.7511 
  4061    92.2042    1353(37)          1358.6912         1296.7513 
  4062    92.2243    1356(37)          1358.6708         1296.7521 
  4063    92.2442    1330(36)          1358.6136         1296.7527 
  4064    92.2642    1386(37)          1358.5186         1296.7532 
  4065    92.2842    1334(37)          1358.3893         1296.7537 
  4066    92.3042    1358(37)          1358.2207         1296.7545 
  4067    92.3242    1381(37)          1358.0171         1296.7550 
  4068    92.3442    1333(37)          1357.7802         1296.7554 
  4069    92.3643    1369(37)          1357.5135         1296.7560 
  4070    92.3842    1341(37)          1357.2076         1296.7567 
  4071    92.4043    1354(37)          1356.8723         1296.7572 
  4072    92.4242    1338(37)          1356.5055         1296.7577 
  4073    92.4442    1339(37)          1356.1025         1296.7584 
  4074    92.4642    1379(37)          1355.6635         1296.7590 
  4075    92.4842    1379(37)          1356.1942         1297.7596 
  4076    92.5042    1371(37)          1355.6958         1297.7601 
  4077    92.5242    1355(37)          1355.1702         1297.7605 
  4078    92.5443    1362(37)          1354.6273         1297.7615 
  4079    92.5642    1382(37)          1354.0702         1297.7622 
  4080    92.5843    1307(36)          1353.5042         1297.7627 
  4081    92.6042    1355(37)          1352.9359         1297.7631 
  4082    92.6242    1338(37)          1352.3688         1297.7639 
  4083    92.6442    1399(37)          1351.8334         1297.7645 
  4084    92.6642    1370(37)          1352.2930         1298.7650 
  4085    92.6842    1343(37)          1352.7737         1299.7659 
  4086    92.7042    1343(37)          1352.2821         1299.7664 
  4087    92.7243    1322(36)          1350.8253         1298.7671 
  4088    92.7442    1336(37)          1350.4115         1298.7676 
  4089    92.7642    1332(36)          1350.0490         1298.7684 
  4090    92.7842    1344(37)          1349.7439         1298.7690 
  4091    92.8042    1314(36)          1349.5070         1298.7695 
  4092    92.8242    1365(37)          1349.3440         1298.7704 
  4093    92.8442    1354(37)          1349.2605         1298.7710 
  4094    92.8643    1324(36)          1350.2603         1299.7714 
  4095    92.8842    1351(37)          1349.3466         1298.7722 
  4096    92.9043    1317(36)          1349.5284         1298.7729 
  4097    92.9242    1335(37)          1349.7865         1298.7737 
  4098    92.9442    1359(37)          1350.1266         1298.7742 
  4099    92.9642    1351(37)          1351.5455         1299.7748 
  4100    92.9842    1344(37)          1352.0378         1299.7756 
  4101    93.0042    1364(37)          1352.5930         1299.7761 
  4102    93.0242    1353(37)          1353.2136         1299.7770 
  4103    93.0443    1332(36)          1353.8959         1299.7777 
  4104    93.0642    1348(37)          1351.6337         1296.7783 
  4105    93.0843    1323(36)          1353.4268         1297.7792 
  4106    93.1042    1328(36)          1355.2769         1298.7795 
  4107    93.1242    1351(37)          1356.1835         1298.7804 
  4108    93.1442    1384(37)          1357.1422         1298.7811 
  4109    93.1642    1347(37)          1358.1958         1298.7817 
  4110    93.1842    1359(37)          1359.3027         1298.7823 
  4111    93.2042    1398(37)          1360.4840         1298.7832 
  4112    93.2243    1391(37)          1361.7423         1298.7839 
  4113    93.2442    1389(37)          1363.0771         1298.7845 
  4114    93.2642    1388(37)          1364.4811         1298.7854 
  4115    93.2842    1392(37)          1365.9635         1298.7861 
  4116    93.3042    1364(37)          1367.5144         1298.7865 
  4117    93.3242    1389(37)          1369.1290         1298.7875 
  4118    93.3442    1339(37)          1370.7949         1298.7880 
  4119    93.3643    1357(37)          1372.5138         1298.7888 
  4120    93.3842    1425(38)          1373.2697         1297.7894 
  4121    93.4043    1362(37)          1374.0491         1296.7902 
  4122    93.4242    1372(37)          1376.8569         1297.7908 
  4123    93.4442    1428(38)          1378.6538         1297.7919 
  4124    93.4642    1390(37)          1380.4250         1297.7922 
  4125    93.4842    1378(37)          1382.1624         1297.7928 
  4126    93.5042    1438(38)          1383.8402         1297.7939 
  4127    93.5242    1358(37)          1385.4117         1297.7947 
  4128    93.5443    1372(37)          1387.8909         1298.7949 
  4129    93.5642    1432(38)          1390.2433         1299.7958 
  4130    93.5843    1381(37)          1390.4552         1298.7965 
  4131    93.6042    1438(38)          1391.5151         1298.7972 
  4132    93.6242    1371(37)          1391.4276         1297.7980 
  4133    93.6442    1412(38)          1393.1821         1298.7987 
  4134    93.6642    1413(38)          1393.7858         1298.7992 
  4135    93.6842    1396(37)          1395.2448         1299.8002 
  4136    93.7042    1393(37)          1395.5720         1299.8008 
  4137    93.7243    1387(37)          1395.7472         1299.8014 
  4138    93.7442    1369(37)          1395.7886         1299.8022 
  4139    93.7642    1404(37)          1395.6927         1299.8027 
  4140    93.7842    1398(37)          1395.4486         1299.8036 
  4141    93.8042    1441(38)          1395.0692         1299.8046 
  4142    93.8242    1385(37)          1394.5468         1299.8051 
  4143    93.8442    1413(38)          1393.8845         1299.8055 
  4144    93.8643    1369(37)          1393.0878         1299.8064 
  4145    93.8842    1423(38)          1392.1685         1299.8073 
  4146    93.9043    1371(37)          1391.1332         1299.8077 
  4147    93.9242    1392(37)          1390.0007         1299.8085 
  4148    93.9442    1418(38)          1388.7870         1299.8092 
  4149    93.9642    1392(37)          1387.5171         1299.8103 
  4150    93.9842    1375(37)          1386.1904         1299.8105 
  4151    94.0042    1422(38)          1385.8311         1300.8113 
  4152    94.0242    1405(37)          1384.4530         1300.8123 
  4153    94.0443    1376(37)          1382.0664         1299.8127 
  4154    94.0642    1347(37)          1381.6833         1300.8136 
  4155    94.0843    1367(37)          1381.3108         1301.8142 
  4156    94.1042    1345(37)          1379.9576         1301.8151 
  4157    94.1242    1420(38)          1378.6292         1301.8154 
  4158    94.1442    1414(38)          1377.3318         1301.8165 
  4159    94.1642    1401(37)          1375.0697         1300.8169 
  4160    94.1842    1396(37)          1373.8478         1300.8175 
  4161    94.2042    1431(38)          1372.6710         1300.8184 
  4162    94.2243    1371(37)          1370.5396         1299.8191 
  4163    94.2442    1337(37)          1369.4648         1299.8195 
  4164    94.2642    1367(37)          1368.4495         1299.8206 
  4165    94.2842    1377(37)          1367.4974         1299.8210 
  4166    94.3042    1313(36)          1366.6168         1299.8219 
  4167    94.3242    1432(38)          1365.8135         1299.8225 
  4168    94.3442    1369(37)          1365.0959         1299.8231 
  4169    94.3643    1381(37)          1364.4709         1299.8240 
  4170    94.3842    1352(37)          1363.9475         1299.8245 
  4171    94.4043    1364(37)          1363.5323         1299.8250 
  4172    94.4242    1336(37)          1363.2330         1299.8259 
  4173    94.4442    1376(37)          1363.0543         1299.8264 
  4174    94.4642    1350(37)          1364.0021         1300.8271 
  4175    94.4842    1359(37)          1364.0775         1300.8276 
  4176    94.5042    1348(37)          1364.2894         1300.8285 
  4177    94.5242    1375(37)          1364.6372         1300.8290 
  4178    94.5443    1352(37)          1365.1240         1300.8298 
  4179    94.5642    1370(37)          1365.7535         1300.8303 
  4180    94.5843    1377(37)          1366.5232         1300.8309 
  4181    94.6042    1398(37)          1367.4370         1300.8318 
  4182    94.6242    1346(37)          1368.4967         1300.8323 
  4183    94.6442    1389(37)          1368.7041         1299.8328 
  4184    94.6642    1393(37)          1371.0597         1300.8337 
  4185    94.6842    1383(37)          1372.5577         1300.8344 
  4186    94.7042    1412(38)          1374.2100         1300.8348 
  4187    94.7243    1372(37)          1376.0072         1300.8356 
  4188    94.7442    1409(38)          1378.9436         1301.8362 
  4189    94.7642    1361(37)          1381.0125         1301.8365 
  4190    94.7842    1403(37)          1383.2014         1301.8374 
  4191    94.8042    1364(37)          1385.5092         1301.8380 
  4192    94.8242    1420(38)          1387.9159         1301.8384 
  4193    94.8442    1439(38)          1390.4116         1301.8392 
  4194    94.8643    1418(38)          1393.9821         1302.8396 
  4195    94.8842    1413(38)          1396.6168         1302.8402 
  4196    94.9043    1388(37)          1400.3090         1303.8409 
  4197    94.9242    1413(38)          1403.0479         1303.8414 
  4198    94.9442    1382(37)          1405.8264         1303.8420 
  4199    94.9642    1378(37)          1408.6471         1303.8427 
  4200    94.9842    1428(38)          1411.4979         1303.8433 
  4201    95.0042    1414(38)          1414.3872         1303.8438 
  4202    95.0242    1423(38)          1417.2773         1303.8445 
  4203    95.0443    1403(37)          1420.1694         1303.8450 
  4204    95.0642    1376(37)          1422.0446         1302.8453 
  4205    95.0843    1389(37)          1424.9025         1302.8461 
  4206    95.1042    1412(38)          1428.6997         1303.8467 
  4207    95.1242    1450(38)          1431.4294         1303.8470 
  4208    95.1442    1450(38)          1435.0654         1304.8475 
  4209    95.1642    1441(38)          1437.5909         1304.8480 
  4210    95.1842    1426(38)          1439.9983         1304.8488 
  4211    95.2042    1444(38)          1443.2705         1305.8492 
  4212    95.2243    1454(38)          1445.3892         1305.8499 
  4213    95.2442    1477(38)          1447.3530         1305.8503 
  4214    95.2642    1445(38)          1448.1578         1304.8506 
  4215    95.2842    1463(38)          1449.8079         1304.8513 
  4216    95.3042    1450(38)          1451.2964         1304.8517 
  4217    95.3242    1448(38)          1452.6104         1304.8524 
  4218    95.3442    1440(38)          1454.7585         1305.8527 
  4219    95.3643    1412(38)          1455.7401         1305.8534 
  4220    95.3842    1404(37)          1455.5586         1304.8536 
  4221    95.4043    1456(38)          1456.2135         1304.8542 
  4222    95.4242    1465(38)          1455.7084         1303.8547 
  4223    95.4442    1447(38)          1456.0494         1303.8550 
  4224    95.4642    1402(37)          1456.2478         1303.8557 
  4225    95.4842    1470(38)          1456.3004         1303.8562 
  4226    95.5042    1445(38)          1456.1929         1303.8563 
  4227    95.5242    1443(38)          1456.9462         1304.8571 
  4228    95.5443    1443(38)          1457.5624         1305.8573 
  4229    95.5642    1467(38)          1457.0536         1305.8579 
  4230    95.5843    1447(38)          1456.4291         1305.8582 
  4231    95.6042    1434(38)          1455.6877         1305.8584 
  4232    95.6242    1471(38)          1455.8433         1306.8590 
  4233    95.6442    1392(37)          1455.9023         1307.8593 
  4234    95.6642    1448(38)          1454.8740         1307.8600 
  4235    95.6842    1456(38)          1453.7703         1307.8602 
  4236    95.7042    1446(38)          1452.5806         1307.8607 
  4237    95.7243    1444(38)          1451.3143         1307.8610 
  4238    95.7442    1472(38)          1449.9865         1307.8613 
  4239    95.7642    1448(38)          1448.5714         1307.8616 
  4240    95.7842    1452(38)          1447.0813         1307.8621 
  4241    95.8042    1406(37)          1445.5161         1307.8627 
  4242    95.8242    1421(38)          1443.8770         1307.8628 
  4243    95.8442    1432(38)          1442.1697         1307.8630 
  4244    95.8643    1434(38)          1440.3905         1307.8638 
  4245    95.8842    1430(38)          1438.5470         1307.8639 
  4246    95.9043    1443(38)          1437.6434         1308.8641 
  4247    95.9242    1433(38)          1435.6846         1308.8644 
  4248    95.9442    1425(38)          1433.6804         1308.8649 
  4249    95.9642    1393(37)          1431.6339         1308.8651 
  4250    95.9842    1401(37)          1428.5652         1307.8656 
  4251    96.0042    1444(38)          1426.4663         1307.8657 
  4252    96.0242    1428(38)          1424.3453         1307.8660 
  4253    96.0443    1401(37)          1422.1841         1307.8661 
  4254    96.0642    1376(37)          1420.0385         1307.8663 
  4255    96.0843    1408(38)          1417.8995         1307.8666 
  4256    96.1042    1387(37)          1415.7809         1307.8668 
  4257    96.1242    1414(38)          1413.6957         1307.8674 
  4258    96.1442    1412(38)          1411.6520         1307.8677 
  4259    96.1642    1405(37)          1409.6646         1307.8677 
  4260    96.1842    1392(37)          1408.7418         1308.8678 
  4261    96.2042    1393(37)          1406.8969         1308.8683 
  4262    96.2243    1393(37)          1406.1307         1309.8684 
  4263    96.2442    1384(37)          1404.4600         1309.8684 
  4264    96.2642    1411(38)          1403.8809         1310.8687 
  4265    96.2842    1407(38)          1402.3817         1310.8689 
  4266    96.3042    1411(38)          1400.9742         1310.8691 
  4267    96.3242    1377(37)          1399.6345         1310.8693 
  4268    96.3442    1339(37)          1398.3826         1310.8695 
  4269    96.3643    1361(37)          1398.2040         1311.8696 
  4270    96.3842    1397(37)          1397.0808         1311.8698 
  4271    96.4043    1382(37)          1395.0110         1310.8699 
  4272    96.4242    1352(37)          1393.9873         1310.8700 
  4273    96.4442    1355(37)          1393.0016         1310.8700 
  4274    96.4642    1369(37)          1391.0511         1309.8702 
  4275    96.4842    1398(37)          1390.1218         1309.8706 
  4276    96.5042    1386(37)          1389.2202         1309.8706 
  4277    96.5242    1391(37)          1388.3271         1309.8705 
  4278    96.5443    1383(37)          1388.4452         1310.8706 
  4279    96.5642    1411(38)          1387.5728         1310.8705 
  4280    96.5843    1388(37)          1386.7156         1310.8708 
  4281    96.6042    1371(37)          1386.8605         1311.8710 
  4282    96.6242    1409(38)          1386.0128         1311.8708 
  4283    96.6442    1382(37)          1385.1724         1311.8708 
  4284    96.6642    1361(37)          1385.3325         1312.8707 
  4285    96.6842    1374(37)          1384.4945         1312.8710 
  4286    96.7042    1374(37)          1382.6561         1311.8712 
  4287    96.7243    1386(37)          1381.8184         1311.8711 
  4288    96.7442    1410(38)          1380.9656         1311.8712 
  4289    96.7642    1354(37)          1380.1084         1311.8713 
  4290    96.7842    1374(37)          1379.2430         1311.8712 
  4291    96.8042    1362(37)          1378.3591         1311.8712 
  4292    96.8242    1343(37)          1377.4663         1311.8710 
  4293    96.8442    1414(38)          1376.5447         1311.8710 
  4294    96.8643    1406(37)          1375.6034         1311.8711 
  4295    96.8842    1357(37)          1374.6340         1311.8710 
  4296    96.9043    1332(37)          1373.6367         1311.8708 
  4297    96.9242    1369(37)          1372.6102         1311.8707 
  4298    96.9442    1338(37)          1373.5533         1313.8706 
  4299    96.9642    1387(37)          1372.4655         1313.8706 
  4300    96.9842    1364(37)          1372.3496         1314.8705 
  4301    97.0042    1320(36)          1371.2014         1314.8704 
  4302    97.0242    1397(37)          1370.0477         1314.8704 
  4303    97.0443    1392(37)          1368.8700         1314.8701 
  4304    97.0642    1344(37)          1367.6604         1314.8699 
  4305    97.0843    1337(37)          1367.4677         1315.8698 
  4306    97.1042    1366(37)          1366.2941         1315.8696 
  4307    97.1242    1348(37)          1365.1150         1315.8696 
  4308    97.1442    1377(37)          1363.9504         1315.8694 
  4309    97.1642    1322(36)          1362.8057         1315.8693 
  4310    97.1842    1350(37)          1361.6835         1315.8690 
  4311    97.2042    1393(37)          1360.5873         1315.8688 
  4312    97.2243    1369(37)          1359.5206         1315.8684 
  4313    97.2442    1369(37)          1358.4868         1315.8683 
  4314    97.2642    1386(37)          1357.4766         1315.8679 
  4315    97.2842    1359(37)          1356.5134         1315.8679 
  4316    97.3042    1343(37)          1355.6049         1315.8677 
  4317    97.3242    1342(37)          1354.7391         1315.8674 
  4318    97.3442    1358(37)          1353.9167         1315.8672 
  4319    97.3643    1391(37)          1353.1636         1315.8669 
  4320    97.3842    1354(37)          1352.4810         1315.8666 
  4321    97.4043    1365(37)          1352.8638         1316.8662 
  4322    97.4242    1324(36)          1352.3228         1316.8660 
  4323    97.4442    1335(37)          1351.8629         1316.8657 
  4324    97.4642    1348(37)          1351.4694         1316.8655 
  4325    97.4842    1380(37)          1351.1830         1316.8654 
  4326    97.5042    1357(37)          1351.9888         1317.8650 
  4327    97.5242    1329(36)          1352.8896         1318.8647 
  4328    97.5443    1361(37)          1351.8818         1317.8643 
  4329    97.5642    1366(37)          1351.9661         1317.8639 
  4330    97.5843    1340(37)          1353.1652         1318.8635 
  4331    97.6042    1372(37)          1353.4496         1318.8632 
  4332    97.6242    1349(37)          1352.8547         1317.8627 
  4333    97.6442    1347(37)          1354.3788         1318.8622 
  4334    97.6642    1341(37)          1354.9906         1318.8619 
  4335    97.6842    1339(37)          1355.7059         1318.8616 
  4336    97.7042    1387(37)          1355.5231         1317.8612 
  4337    97.7243    1323(36)          1357.4414         1318.8608 
  4338    97.7442    1371(37)          1359.4487         1319.8604 
  4339    97.7642    1342(37)          1360.5609         1319.8596 
  4340    97.7842    1308(36)          1361.7675         1319.8594 
  4341    97.8042    1313(36)          1362.0635         1318.8589 
  4342    97.8242    1342(37)          1363.4470         1318.8585 
  4343    97.8442    1366(37)          1365.9078         1319.8580 
  4344    97.8643    1370(37)          1367.4551         1319.8575 
  4345    97.8842    1373(37)          1369.0640         1319.8571 
  4346    97.9043    1350(37)          1371.7598         1320.8563 
  4347    97.9242    1374(37)          1373.5300         1320.8560 
  4348    97.9442    1371(37)          1375.3497         1320.8555 
  4349    97.9642    1380(37)          1378.2211         1321.8549 
  4350    97.9842    1370(37)          1380.1423         1321.8545 
  4351    98.0042    1379(37)          1382.0962         1321.8538 
  4352    98.0242    1374(37)          1384.0690         1321.8531 
  4353    98.0443    1364(37)          1386.0515         1321.8525 
  4354    98.0642    1327(36)          1387.0250         1320.8523 
  4355    98.0843    1373(37)          1388.9749         1320.8516 
  4356    98.1042    1386(37)          1390.8815         1320.8508 
  4357    98.1242    1390(37)          1392.7386         1320.8502 
  4358    98.1442    1442(38)          1395.5300         1321.8499 
  4359    98.1642    1368(37)          1397.2406         1321.8491 
  4360    98.1842    1399(37)          1398.8688         1321.8485 
  4361    98.2042    1394(37)          1400.3746         1321.8478 
  4362    98.2243    1389(37)          1402.8116         1322.8472 
  4363    98.2442    1339(37)          1404.1428         1322.8467 
  4364    98.2642    1394(37)          1406.3716         1323.8458 
  4365    98.2842    1411(38)          1406.4899         1322.8450 
  4366    98.3042    1428(38)          1406.4950         1321.8442 
  4367    98.3242    1402(37)          1407.3865         1321.8438 
  4368    98.3442    1413(38)          1408.1593         1321.8431 
  4369    98.3643    1391(37)          1408.8104         1321.8422 
  4370    98.3842    1378(37)          1410.3362         1322.8416 
  4371    98.4043    1426(38)          1411.7374         1323.8409 
  4372    98.4242    1430(38)          1412.0110         1323.8401 
  4373    98.4442    1418(38)          1412.1577         1323.8396 
  4374    98.4642    1418(38)          1412.1782         1323.8385 
  4375    98.4842    1434(38)          1412.0630         1323.8376 
  4376    98.5042    1422(38)          1411.8438         1323.8372 
  4377    98.5242    1407(38)          1412.5128         1324.8363 
  4378    98.5443    1417(38)          1412.0784         1324.8354 
  4379    98.5642    1407(38)          1411.5487         1324.8345 
  4380    98.5843    1425(38)          1410.9346         1324.8340 
  4381    98.6042    1429(38)          1410.2521         1324.8333 
  4382    98.6242    1411(38)          1409.5026         1324.8323 
  4383    98.6442    1370(37)          1410.7070         1326.8313 
  4384    98.6642    1434(38)          1410.8730         1327.8303 
  4385    98.6842    1418(38)          1410.0176         1327.8297 
  4386    98.7042    1411(38)          1409.1570         1327.8287 
  4387    98.7243    1412(38)          1408.3003         1327.8279 
  4388    98.7442    1403(37)          1406.4655         1326.8271 
  4389    98.7642    1402(37)          1405.6652         1326.8263 
  4390    98.7842    1433(38)          1404.9163         1326.8250 
  4391    98.8042    1433(38)          1403.2244         1325.8242 
  4392    98.8242    1429(38)          1404.6189         1327.8236 
  4393    98.8442    1404(37)          1404.0790         1327.8223 
  4394    98.8643    1423(38)          1403.6292         1327.8215 
  4395    98.8842    1400(37)          1403.2786         1327.8208 
  4396    98.9043    1387(37)          1404.0277         1328.8196 
  4397    98.9242    1380(37)          1403.8838         1328.8187 
  4398    98.9442    1398(37)          1403.8456         1328.8176 
  4399    98.9642    1419(38)          1403.9154         1328.8167 
  4400    98.9842    1394(37)          1404.0929         1328.8159 
  4401    99.0042    1396(37)          1405.3755         1329.8148 
  4402    99.0242    1387(37)          1405.7522         1329.8137 
  4403    99.0443    1383(37)          1405.2200         1328.8126 
  4404    99.0642    1418(38)          1405.7727         1328.8116 
  4405    99.0843    1418(38)          1406.3969         1328.8107 
  4406    99.1042    1411(38)          1408.0835         1329.8098 
  4407    99.1242    1407(38)          1409.8119         1330.8087 
  4408    99.1442    1446(38)          1410.5885         1330.8075 
  4409    99.1642    1421(38)          1411.3920         1330.8066 
  4410    99.1842    1432(38)          1412.2101         1330.8055 
  4411    99.2042    1438(38)          1413.0303         1330.8044 
  4412    99.2243    1395(37)          1413.8423         1330.8032 
  4413    99.2442    1400(37)          1414.6364         1330.8022 
  4414    99.2642    1448(38)          1417.4044         1332.8009 
  4415    99.2842    1437(38)          1419.1584         1333.7999 
  4416    99.3042    1438(38)          1418.8622         1332.7991 
  4417    99.3242    1427(38)          1420.5265         1333.7979 
  4418    99.3442    1412(38)          1421.1553         1333.7966 
  4419    99.3643    1411(38)          1421.7451         1333.7955 
  4420    99.3842    1407(38)          1422.2983         1333.7943 
  4421    99.4043    1467(38)          1422.8164         1333.7933 
  4422    99.4242    1461(38)          1423.2919         1333.7920 
  4423    99.4442    1460(38)          1423.7366         1333.7910 
  4424    99.4642    1422(38)          1424.1406         1333.7897 
  4425    99.4842    1432(38)          1424.5042         1333.7885 
  4426    99.5042    1389(37)          1424.8169         1333.7871 
  4427    99.5242    1414(38)          1426.0696         1334.7861 
  4428    99.5443    1427(38)          1425.2585         1333.7849 
  4429    99.5642    1456(38)          1425.3760         1333.7836 
  4430    99.5843    1453(38)          1425.4236         1333.7825 
  4431    99.6042    1471(38)          1426.3782         1334.7814 
  4432    99.6242    1436(38)          1426.2439         1334.7799 
  4433    99.6442    1439(38)          1426.0107         1334.7788 
  4434    99.6642    1437(38)          1425.6766         1334.7773 
  4435    99.6842    1476(38)          1425.2395         1334.7764 
  4436    99.7042    1458(38)          1425.6992         1335.7750 
  4437    99.7243    1460(38)          1424.0554         1334.7737 
  4438    99.7442    1417(38)          1424.3066         1335.7727 
  4439    99.7642    1429(38)          1423.4739         1335.7711 
  4440    99.7842    1434(38)          1421.5607         1334.7698 
  4441    99.8042    1417(38)          1420.5778         1334.7686 
  4442    99.8242    1438(38)          1419.5376         1334.7673 
  4443    99.8442    1444(38)          1418.4580         1334.7659 
  4444    99.8643    1452(38)          1418.3529         1335.7648 
  4445    99.8842    1416(38)          1416.2413         1334.7633 
  4446    99.9043    1413(38)          1415.1267         1334.7622 
  4447    99.9242    1421(38)          1414.0387         1334.7606 
  4448    99.9442    1397(37)          1413.9761         1335.7593 
  4449    99.9642    1411(38)          1414.9520         1337.7581 
  4450    99.9842    1408(38)          1413.9734         1337.7567 
  4451   100.0042    1407(38)          1412.0500         1336.7551 
  4452   100.0242    1460(38)          1412.1835         1337.7537 
  4453   100.0443    1391(37)          1410.3949         1336.7527 
  4454   100.0642    1450(38)          1410.6826         1337.7511 
  4455   100.0842    1423(38)          1410.0531         1337.7498 
  4456   100.1042    1436(38)          1410.5137         1338.7482 
  4457   100.1242    1398(37)          1410.0731         1338.7468 
  4458   100.1442    1437(38)          1409.7366         1338.7454 
  4459   100.1642    1412(38)          1409.5128         1338.7441 
  4460   100.1842    1410(38)          1410.4034         1339.7426 
  4461   100.2042    1417(38)          1410.4071         1339.7410 
  4462   100.2243    1409(38)          1410.5300         1339.7400 
  4463   100.2442    1415(38)          1409.7679         1338.7384 
  4464   100.2642    1428(38)          1410.1133         1338.7369 
  4465   100.2842    1411(38)          1408.5674         1336.7355 
  4466   100.3042    1417(38)          1410.1282         1337.7340 
  4467   100.3242    1426(38)          1410.7635         1337.7325 
  4468   100.3442    1385(37)          1412.4739         1338.7310 
  4469   100.3643    1447(38)          1413.2440         1338.7296 
  4470   100.3842    1438(38)          1415.0580         1339.7283 
  4471   100.4043    1427(38)          1417.9011         1341.7267 
  4472   100.4242    1419(38)          1418.7583         1341.7251 
  4473   100.4442    1370(37)          1419.6176         1341.7238 
  4474   100.4642    1388(37)          1420.4624         1341.7222 
  4475   100.4842    1409(38)          1421.2864         1341.7205 
  4476   100.5042    1434(38)          1423.0757         1342.7192 
  4477   100.5242    1457(38)          1423.8219         1342.7177 
  4478   100.5443    1397(37)          1423.5184         1341.7162 
  4479   100.5642    1427(38)          1425.1547         1342.7145 
  4480   100.5842    1418(38)          1425.7327         1342.7131 
  4481   100.6042    1410(38)          1426.2360         1342.7114 
  4482   100.6242    1436(38)          1427.6598         1343.7101 
  4483   100.6442    1441(38)          1427.9978         1343.7085 
  4484   100.6642    1442(38)          1428.2434         1343.7069 
  4485   100.6842    1435(38)          1429.3840         1344.7056 
  4486   100.7042    1430(38)          1429.4231         1344.7040 
  4487   100.7243    1443(38)          1429.3628         1344.7023 
  4488   100.7442    1450(38)          1429.1973         1344.7008 
  4489   100.7642    1431(38)          1429.9517         1345.6991 
  4490   100.7842    1463(38)          1429.5841         1345.6974 
  4491   100.8042    1442(38)          1428.1257         1344.6960 
  4492   100.8242    1448(38)          1427.5845         1344.6943 
  4493   100.8442    1451(38)          1426.9714         1344.6929 
  4494   100.8643    1425(38)          1428.2965         1346.6914 
  4495   100.8842    1430(38)          1426.5708         1345.6898 
  4496   100.9043    1472(38)          1424.8021         1344.6882 
  4497   100.9242    1435(38)          1424.0026         1344.6866 
  4498   100.9442    1459(38)          1423.1779         1344.6848 
  4499   100.9642    1427(38)          1423.3314         1345.6835 
  4500   100.9842    1453(38)          1422.4709         1345.6818 
  4501   101.0042    1404(37)          1422.6042         1346.6802 
  4502   101.0242    1354(37)          1421.7373         1346.6786 
  4503   101.0443    1415(38)          1421.8785         1347.6768 
  4504   101.0642    1392(37)          1420.0306         1346.6755 
  4505   101.0842    1443(38)          1420.1761         1347.6737 
  4506   101.1042    1454(38)          1418.3323         1346.6721 
  4507   101.1242    1397(37)          1417.5015         1346.6703 
  4508   101.1442    1353(37)          1416.6847         1346.6689 
  4509   101.1642    1414(38)          1416.8842         1347.6671 
  4510   101.1842    1400(37)          1416.0938         1347.6658 
  4511   101.2042    1433(38)          1415.3124         1347.6639 
  4512   101.2243    1389(37)          1414.5332         1347.6622 
  4513   101.2442    1379(37)          1413.7813         1347.6606 
  4514   101.2642    1414(38)          1412.9811         1347.6591 
  4515   101.2842    1428(38)          1412.2072         1347.6573 
  4516   101.3042    1432(38)          1410.4299         1346.6556 
  4517   101.3242    1390(37)          1410.6511         1347.6539 
  4518   101.3442    1431(38)          1409.8745         1347.6525 
  4519   101.3643    1428(38)          1410.0983         1348.6508 
  4520   101.3842    1462(38)          1411.3375         1350.6490 
  4521   101.4043    1412(38)          1410.5881         1350.6477 
  4522   101.4242    1416(38)          1409.8676         1350.6458 
  4523   101.4442    1437(38)          1409.1722         1350.6442 
  4524   101.4642    1484(39)          1408.5139         1350.6422 
  4525   101.4842    1433(38)          1407.8859         1350.6409 
  4526   101.5042    1404(37)          1407.3085         1350.6393 
  4527   101.5242    1376(37)          1406.7839         1350.6376 
  4528   101.5443    1405(37)          1408.3154         1352.6356 
  4529   101.5642    1426(38)          1407.8669         1352.6342 
  4530   101.5842    1414(38)          1406.4866         1351.6324 
  4531   101.6042    1404(37)          1406.1537         1351.6307 
  4532   101.6242    1384(37)          1404.8698         1350.6290 
  4533   101.6442    1435(38)          1404.6282         1350.6273 
  4534   101.6642    1388(37)          1403.4305         1349.6259 
  4535   101.6842    1426(38)          1403.2759         1349.6239 
  4536   101.7042    1420(38)          1404.1576         1350.6224 
  4537   101.7243    1413(38)          1404.0764         1350.6206 
  4538   101.7442    1394(37)          1405.0233         1351.6191 
  4539   101.7642    1389(37)          1404.9846         1351.6172 
  4540   101.7842    1426(38)          1405.9739         1352.6156 
  4541   101.8042    1394(37)          1405.9750         1352.6139 
  4542   101.8242    1416(38)          1405.9803         1352.6121 
  4543   101.8442    1435(38)          1404.9812         1351.6107 
  4544   101.8643    1395(37)          1405.9677         1352.6090 
  4545   101.8842    1408(38)          1406.9404         1353.6071 
  4546   101.9043    1379(37)          1406.8925         1353.6053 
  4547   101.9242    1424(38)          1405.8226         1352.6038 
  4548   101.9442    1436(38)          1405.7278         1352.6023 
  4549   101.9642    1413(38)          1405.6166         1352.6006 
  4550   101.9842    1409(38)          1406.4794         1353.5988 
  4551   102.0042    1400(37)          1406.3253         1353.5970 
  4552   102.0242    1389(37)          1406.1615         1353.5953 
  4553   102.0443    1413(38)          1406.9945         1354.5935 
  4554   102.0642    1424(38)          1406.8151         1354.5922 
  4555   102.0842    1404(37)          1406.6427         1354.5903 
  4556   102.1042    1403(37)          1406.4740         1354.5885 
  4557   102.1242    1425(38)          1407.3105         1355.5869 
  4558   102.1442    1378(37)          1406.1514         1354.5853 
  4559   102.1642    1382(37)          1403.9962         1352.5836 
  4560   102.1842    1413(38)          1403.8615         1352.5819 
  4561   102.2042    1358(37)          1404.7103         1353.5803 
  4562   102.2243    1347(37)          1404.5613         1353.5785 
  4563   102.2442    1415(38)          1404.4099         1353.5769 
  4564   102.2642    1441(38)          1404.2601         1353.5752 
  4565   102.2842    1411(38)          1404.1027         1353.5735 
  4566   102.3042    1417(38)          1403.9402         1353.5718 
  4567   102.3242    1396(37)          1402.7727         1352.5701 
  4568   102.3442    1404(37)          1402.6001         1352.5684 
  4569   102.3643    1413(38)          1403.4185         1353.5668 
  4570   102.3842    1432(38)          1403.2250         1353.5649 
  4571   102.4043    1398(37)          1403.0153         1353.5636 
  4572   102.4242    1412(38)          1403.7921         1354.5618 
  4573   102.4442    1385(37)          1404.5493         1355.5601 
  4574   102.4642    1446(38)          1405.2832         1356.5586 
  4575   102.4842    1428(38)          1403.9968         1355.5568 
  4576   102.5042    1411(38)          1404.6738         1356.5549 
  4577   102.5242    1399(37)          1404.3453         1356.5533 
  4578   102.5443    1416(38)          1403.9572         1356.5518 
  4579   102.5642    1408(38)          1404.5358         1357.5503 
  4580   102.5842    1389(37)          1404.0802         1357.5485 
  4581   102.6042    1444(38)          1403.5927         1357.5470 
  4582   102.6242    1374(37)          1403.0752         1357.5453 
  4583   102.6442    1373(37)          1401.5305         1356.5438 
  4584   102.6642    1440(38)          1401.9628         1357.5420 
  4585   102.6842    1422(38)          1402.3712         1358.5403 
  4586   102.7042    1381(37)          1401.7590         1358.5385 
  4587   102.7243    1422(38)          1401.1107         1358.5370 
  4588   102.7442    1385(37)          1400.4698         1358.5353 
  4589   102.7642    1415(38)          1399.8130         1358.5337 
  4590   102.7842    1403(37)          1398.1427         1357.5321 
  4591   102.8042    1408(38)          1397.4624         1357.5304 
  4592   102.8242    1415(38)          1397.7850         1358.5287 
  4593   102.8442    1372(37)          1397.0879         1358.5273 
  4594   102.8643    1386(37)          1396.3850         1358.5254 
  4595   102.8842    1400(37)          1394.6815         1357.5240 
  4596   102.9043    1386(37)          1393.9797         1357.5222 
  4597   102.9242    1402(37)          1394.2809         1358.5209 
  4598   102.9442    1403(37)          1392.5988         1357.5192 
  4599   102.9642    1371(37)          1392.9275         1358.5177 
  4600   102.9842    1403(37)          1393.2852         1359.5161 
  4601   103.0042    1402(37)          1392.6782         1359.5142 
  4602   103.0242    1392(37)          1392.0861         1359.5128 
  4603   103.0443    1432(38)          1391.5419         1359.5112 
  4604   103.0642    1413(38)          1391.0149         1359.5096 
  4605   103.0842    1391(37)          1389.5551         1358.5079 
  4606   103.1042    1389(37)          1391.1442         1360.5065 
  4607   103.1242    1422(38)          1390.7825         1360.5049 
  4608   103.1442    1397(37)          1392.4720         1362.5033 
  4609   103.1642    1406(38)          1392.2180         1362.5016 
  4610   103.1842    1377(37)          1392.0216         1362.5004 
  4611   103.2042    1389(37)          1391.8639         1362.4985 
  4612   103.2243    1361(37)          1390.7860         1361.4973 
  4613   103.2442    1379(37)          1391.7736         1362.4956 
  4614   103.2642    1437(38)          1390.8296         1361.4939 
  4615   103.2842    1412(38)          1390.9401         1361.4926 
  4616   103.3042    1369(37)          1391.1329         1361.4911 
  4617   103.3242    1393(37)          1391.3910         1361.4894 
  4618   103.3442    1394(37)          1391.7213         1361.4879 
  4619   103.3643    1403(37)          1393.1135         1362.4863 
  4620   103.3842    1387(37)          1393.5889         1362.4851 
  4621   103.4043    1409(38)          1395.1385         1363.4834 
  4622   103.4242    1439(38)          1396.7640         1364.4817 
  4623   103.4442    1395(37)          1397.4431         1364.4803 
  4624   103.4642    1412(38)          1398.2131         1364.4791 
  4625   103.4842    1422(38)          1399.0476         1364.4774 
  4626   103.5042    1424(38)          1399.9626         1364.4760 
  4627   103.5242    1430(38)          1401.9390         1365.4745 
  4628   103.5443    1343(37)          1402.9973         1365.4730 
  4629   103.5642    1402(37)          1404.1282         1365.4716 
  4630   103.5842    1432(38)          1405.3193         1365.4700 
  4631   103.6042    1429(38)          1407.5846         1366.4684 
  4632   103.6242    1416(38)          1408.9164         1366.4674 
  4633   103.6442    1412(38)          1409.3138         1365.4657 
  4634   103.6642    1398(37)          1410.7625         1365.4641 
  4635   103.6842    1425(38)          1413.2852         1366.4629 
  4636   103.7042    1411(38)          1413.8655         1365.4614 
  4637   103.7243    1421(38)          1415.4972         1365.4600 
  4638   103.7442    1410(38)          1416.1755         1364.4584 
  4639   103.7642    1473(38)          1417.9102         1364.4573 
  4640   103.7842    1421(38)          1420.6843         1365.4558 
  4641   103.8042    1436(38)          1423.4906         1366.4542 
  4642   103.8242    1373(37)          1426.3378         1367.4531 
  4643   103.8442    1422(38)          1428.2184         1367.4514 
  4644   103.8643    1443(38)          1430.1326         1367.4503 
  4645   103.8842    1430(38)          1432.0609         1367.4489 
  4646   103.9043    1435(38)          1435.0110         1368.4474 
  4647   103.9242    1422(38)          1435.9705         1367.4460 
  4648   103.9442    1447(38)          1438.9384         1368.4448 
  4649   103.9642    1422(38)          1440.9036         1368.4436 
  4650   103.9842    1412(38)          1442.8702         1368.4419 
  4651   104.0042    1442(38)          1444.8126         1368.4408 
  4652   104.0242    1450(38)          1446.7505         1368.4395 
  4653   104.0443    1448(38)          1448.6592         1368.4380 
  4654   104.0642    1445(38)          1451.5353         1369.4368 
  4655   104.0842    1440(38)          1454.3676         1370.4355 
  4656   104.1042    1435(38)          1455.1561         1369.4342 
  4657   104.1242    1479(38)          1457.8693         1370.4329 
  4658   104.1442    1491(39)          1459.5260         1370.4315 
  4659   104.1642    1441(38)          1461.1305         1370.4303 
  4660   104.1842    1464(38)          1461.6399         1369.4291 
  4661   104.2042    1473(38)          1462.0693         1368.4277 
  4662   104.2243    1469(38)          1464.4199         1369.4264 
  4663   104.2442    1481(38)          1465.6852         1369.4254 
  4664   104.2642    1485(39)          1466.8660         1369.4238 
  4665   104.2842    1480(38)          1468.9647         1370.4227 
  4666   104.3042    1479(38)          1469.9780         1370.4216 
  4667   104.3242    1457(38)          1469.9008         1369.4203 
  4668   104.3442    1498(39)          1471.7484         1370.4192 
  4669   104.3643    1498(39)          1472.5142         1370.4176 
  4670   104.3842    1514(39)          1474.1995         1371.4166 
  4671   104.4043    1470(38)          1474.8047         1371.4152 
  4672   104.4242    1482(38)          1475.3290         1371.4144 
  4673   104.4442    1495(39)          1474.7864         1370.4130 
  4674   104.4642    1490(39)          1475.1653         1370.4117 
  4675   104.4842    1481(38)          1476.4629         1371.4109 
  4676   104.5042    1474(38)          1476.6770         1371.4097 
  4677   104.5242    1528(39)          1476.8146         1371.4083 
  4678   104.5443    1490(39)          1476.8842         1371.4072 
  4679   104.5642    1481(38)          1478.8700         1373.4061 
  4680   104.5842    1434(38)          1476.7817         1371.4050 
  4681   104.6042    1513(39)          1476.6201         1371.4037 
  4682   104.6242    1465(38)          1477.3938         1372.4028 
  4683   104.6442    1449(38)          1477.1055         1372.4016 
  4684   104.6642    1438(38)          1477.7627         1373.4005 
  4685   104.6842    1446(38)          1477.3729         1373.3994 
  4686   104.7042    1491(39)          1475.9456         1372.3984 
  4687   104.7243    1425(38)          1475.4894         1372.3972 
  4688   104.7442    1512(39)          1476.0170         1373.3962 
  4689   104.7642    1442(38)          1475.5325         1373.3953 
  4690   104.7842    1455(38)          1475.0513         1373.3940 
  4691   104.8042    1471(38)          1475.5663         1374.3931 
  4692   104.8242    1429(38)          1475.0966         1374.3922 
  4693   104.8442    1427(38)          1473.6437         1373.3911 
  4694   104.8643    1468(38)          1473.2155         1373.3900 
  4695   104.8842    1460(38)          1472.8073         1373.3892 
  4696   104.9043    1448(38)          1471.4238         1372.3881 
  4697   104.9242    1477(38)          1471.0696         1372.3870 
  4698   104.9442    1416(38)          1470.7450         1372.3859 
  4699   104.9642    1472(38)          1470.4639         1372.3850 
  4700   104.9842    1483(39)          1470.2036         1372.3842 
  4701   105.0042    1443(38)          1469.9725         1372.3833 
  4702   105.0242    1423(38)          1470.7714         1373.3822 
  4703   105.0443    1443(38)          1470.5985         1373.3813 
  4704   105.0642    1475(38)          1470.4387         1373.3801 
  4705   105.0842    1454(38)          1470.3126         1373.3793 
  4706   105.1042    1417(38)          1471.1968         1374.3785 
  4707   105.1242    1487(39)          1471.0865         1374.3778 
  4708   105.1442    1471(38)          1471.9783         1375.3765 
  4709   105.1642    1408(38)          1471.8602         1375.3757 
  4710   105.1842    1389(37)          1471.7288         1375.3749 
  4711   105.2042    1460(38)          1471.5690         1375.3741 
  4712   105.2243    1474(38)          1470.3795         1374.3732 
  4713   105.2442    1482(38)          1470.1587         1374.3723 
  4714   105.2642    1433(38)          1470.9037         1375.3716 
  4715   105.2842    1483(39)          1470.6227         1375.3705 
  4716   105.3042    1443(38)          1470.3218         1375.3698 
  4717   105.3242    1441(38)          1469.9939         1375.3690 
  4718   105.3442    1455(38)          1468.6404         1374.3680 
  4719   105.3643    1493(39)          1469.2688         1375.3673 
  4720   105.3842    1454(38)          1468.8999         1375.3665 
  4721   105.4043    1449(38)          1469.5343         1376.3658 
  4722   105.4242    1474(38)          1469.1750         1376.3649 
  4723   105.4442    1475(38)          1468.8304         1376.3641 
  4724   105.4642    1469(38)          1467.4996         1375.3636 
  4725   105.4842    1426(38)          1466.1951         1374.3625 
  4726   105.5042    1446(38)          1467.8934         1376.3619 
  4727   105.5242    1421(38)          1468.6198         1377.3612 
  4728   105.5443    1463(38)          1468.3372         1377.3606 
  4729   105.5642    1451(38)          1467.0620         1376.3600 
  4730   105.5842    1460(38)          1466.7899         1376.3591 
  4731   105.6042    1451(38)          1465.5201         1375.3584 
  4732   105.6242    1500(39)          1465.2582         1375.3577 
  4733   105.6442    1434(38)          1464.9939         1375.3572 
  4734   105.6642    1438(38)          1465.7236         1376.3563 
  4735   105.6842    1457(38)          1464.4510         1375.3556 
  4736   105.7042    1475(38)          1464.1782         1375.3550 
  4737   105.7243    1444(38)          1463.9045         1375.3544 
  4738   105.7442    1429(38)          1463.6322         1375.3538 
  4739   105.7642    1460(38)          1464.3657         1376.3533 
  4740   105.7842    1442(38)          1465.1084         1377.3527 
  4741   105.8042    1430(38)          1464.8525         1377.3519 
  4742   105.8242    1495(39)          1464.5959         1377.3513 
  4743   105.8442    1434(38)          1464.3519         1377.3506 
  4744   105.8643    1464(38)          1463.1045         1376.3500 
  4745   105.8842    1475(38)          1462.8649         1376.3494 
  4746   105.9043    1440(38)          1462.6340         1376.3488 
  4747   105.9242    1437(38)          1463.4131         1377.3483 
  4748   105.9442    1483(39)          1463.2040         1377.3478 
  4749   105.9642    1450(38)          1463.0051         1377.3473 
  4750   105.9842    1436(38)          1461.8208         1376.3468 
  4751   106.0042    1467(38)          1461.6454         1376.3464 
  4752   106.0242    1445(38)          1461.4818         1376.3459 
  4753   106.0443    1484(39)          1461.3281         1376.3456 
  4754   106.0642    1439(38)          1462.1779         1377.3450 
  4755   106.0842    1443(38)          1462.0417         1377.3446 
  4756   106.1042    1486(39)          1461.9128         1377.3441 
  4757   106.1242    1449(38)          1460.7820         1376.3435 
  4758   106.1442    1426(38)          1460.6522         1376.3433 
  4759   106.1642    1452(38)          1461.5187         1377.3428 
  4760   106.1842    1444(38)          1462.3801         1378.3422 
  4761   106.2042    1434(38)          1462.2357         1378.3419 
  4762   106.2243    1427(38)          1462.0829         1378.3413 
  4763   106.2442    1470(38)          1460.9210         1377.3407 
  4764   106.2642    1461(38)          1460.7485         1377.3406 
  4765   106.2842    1472(38)          1460.5624         1377.3402 
  4766   106.3042    1414(38)          1460.3623         1377.3398 
  4767   106.3242    1436(38)          1461.1422         1378.3395 
  4768   106.3442    1474(38)          1460.9000         1378.3389 
  4769   106.3643    1457(38)          1459.6356         1377.3386 
  4770   106.3842    1493(39)          1459.3145         1377.3383 
  4771   106.4043    1445(38)          1458.9785         1377.3378 
  4772   106.4242    1494(39)          1458.5979         1377.3378 
  4773   106.4442    1452(38)          1459.1672         1378.3373 
  4774   106.4642    1421(38)          1458.6836         1378.3372 
  4775   106.4842    1444(38)          1458.1429         1378.3367 
  4776   106.5042    1421(38)          1455.5608         1376.3364 
  4777   106.5242    1448(38)          1453.8920         1375.3361 
  4778   106.5443    1475(38)          1453.1776         1375.3358 
  4779   106.5642    1461(38)          1453.4110         1376.3356 
  4780   106.5842    1432(38)          1453.5970         1377.3352 
  4781   106.6042    1465(38)          1452.7428         1377.3351 
  4782   106.6242    1426(38)          1450.8563         1376.3348 
  4783   106.6442    1445(38)          1449.9376         1376.3346 
  4784   106.6642    1448(38)          1449.0121         1376.3345 
  4785   106.6842    1452(38)          1448.0800         1376.3342 
  4786   106.7042    1428(38)          1447.1362         1376.3339 
  4787   106.7243    1452(38)          1447.2087         1377.3340 
  4788   106.7442    1480(38)          1446.2913         1377.3335 
  4789   106.7642    1462(38)          1444.3798         1376.3335 
  4790   106.7842    1409(38)          1443.4978         1376.3333 
  4791   106.8042    1428(38)          1442.6396         1376.3331 
  4792   106.8242    1393(37)          1441.8157         1376.3329 
  4793   106.8442    1424(38)          1441.0250         1376.3329 
  4794   106.8643    1418(38)          1440.2478         1376.3328 
  4795   106.8842    1426(38)          1439.5105         1376.3326 
  4796   106.9043    1446(38)          1438.8092         1376.3324 
  4797   106.9242    1425(38)          1438.1471         1376.3324 
  4798   106.9442    1418(38)          1437.5291         1376.3325 
  4799   106.9642    1442(38)          1437.9462         1377.3322 
  4800   106.9842    1436(38)          1437.3994         1377.3319 
  4801   107.0042    1435(38)          1436.9052         1377.3320 
  4802   107.0242    1427(38)          1435.4525         1376.3320 
  4803   107.0443    1459(38)          1435.0392         1376.3319 
  4804   107.0642    1447(38)          1434.6627         1376.3317 
  4805   107.0842    1427(38)          1434.3145         1376.3318 
  4806   107.1042    1431(38)          1434.0002         1376.3319 
  4807   107.1242    1447(38)          1434.7108         1377.3320 
  4808   107.1442    1446(38)          1433.4408         1376.3317 
  4809   107.1642    1440(38)          1433.1951         1376.3315 
  4810   107.1842    1460(38)          1431.9590         1375.3318 
  4811   107.2042    1453(38)          1431.7274         1375.3318 
  4812   107.2243    1438(38)          1431.5062         1375.3318 
  4813   107.2442    1422(38)          1432.2933         1376.3318 
  4814   107.2642    1401(37)          1433.0909         1377.3318 
  4815   107.2842    1431(38)          1430.8970         1375.3319 
  4816   107.3042    1443(38)          1429.7207         1374.3319 
  4817   107.3242    1458(38)          1429.5516         1374.3318 
  4818   107.3442    1424(38)          1429.3983         1374.3322 
  4819   107.3643    1418(38)          1430.2609         1375.3319 
  4820   107.3842    1419(38)          1431.1466         1376.3322 
  4821   107.4043    1456(38)          1432.0444         1377.3323 
  4822   107.4242    1469(38)          1430.9592         1376.3324 
  4823   107.4442    1410(38)          1430.8894         1376.3323 
  4824   107.4642    1433(38)          1429.8333         1375.3323 
  4825   107.4842    1407(38)          1429.7809         1375.3326 
  4826   107.5042    1440(38)          1429.7448         1375.3328 
  4827   107.5242    1435(38)          1429.7140         1375.3329 
  4828   107.5443    1454(38)          1430.6859         1376.3329 
  4829   107.5642    1428(38)          1429.6565         1375.3331 
  4830   107.5842    1408(38)          1429.6227         1375.3333 
  4831   107.6042    1433(38)          1429.5825         1375.3335 
  4832   107.6242    1457(38)          1429.5381         1375.3336 
  4833   107.6442    1410(38)          1429.4769         1375.3339 
  4834   107.6642    1421(38)          1429.3801         1375.3339 
  4835   107.6842    1474(38)          1429.2911         1375.3345 
  4836   107.7042    1453(38)          1429.1975         1375.3342 
  4837   107.7243    1439(38)          1429.0787         1375.3347 
  4838   107.7442    1414(38)          1428.9454         1375.3348 
  4839   107.7642    1436(38)          1429.8004         1376.3350 
  4840   107.7842    1473(38)          1429.6503         1376.3352 
  4841   107.8042    1428(38)          1429.4916         1376.3356 
  4842   107.8242    1437(38)          1429.3442         1376.3357 
  4843   107.8442    1411(38)          1429.1896         1376.3358 
  4844   107.8643    1449(38)          1429.0447         1376.3362 
  4845   107.8842    1452(38)          1428.9146         1376.3364 
  4846   107.9043    1414(38)          1428.8037         1376.3365 
  4847   107.9242    1421(38)          1428.7200         1376.3370 
  4848   107.9442    1448(38)          1428.6556         1376.3373 
  4849   107.9642    1452(38)          1428.6299         1376.3374 
  4850   107.9842    1436(38)          1428.6393         1376.3379 
  4851   108.0042    1431(38)          1428.6753         1376.3381 
  4852   108.0242    1449(38)          1428.7618         1376.3385 
  4853   108.0443    1445(38)          1428.8923         1376.3387 
  4854   108.0642    1442(38)          1429.0747         1376.3389 
  4855   108.0842    1442(38)          1430.2898         1377.3395 
  4856   108.1042    1450(38)          1430.5551         1377.3396 
  4857   108.1242    1449(38)          1430.8610         1377.3401 
  4858   108.1442    1409(38)          1431.2091         1377.3405 
  4859   108.1642    1442(38)          1432.6165         1378.3407 
  4860   108.1842    1456(38)          1433.0646         1378.3409 
  4861   108.2042    1427(38)          1432.5363         1377.3414 
  4862   108.2243    1424(38)          1433.0742         1377.3418 
  4863   108.2442    1424(38)          1434.6565         1378.3422 
  4864   108.2642    1476(38)          1435.2814         1378.3427 
  4865   108.2842    1448(38)          1434.9410         1377.3428 
  4866   108.3042    1447(38)          1435.6400         1377.3434 
  4867   108.3242    1472(38)          1436.3712         1377.3439 
  4868   108.3442    1424(38)          1437.1296         1377.3439 
  4869   108.3643    1469(38)          1437.9125         1377.3445 
  4870   108.3842    1466(38)          1438.7120         1377.3448 
  4871   108.4043    1469(38)          1437.5342         1375.3453 
  4872   108.4242    1445(38)          1439.3600         1376.3456 
  4873   108.4442    1444(38)          1439.1882         1375.3462 
  4874   108.4642    1389(37)          1440.0155         1375.3466 
  4875   108.4842    1460(38)          1440.8339         1375.3469 
  4876   108.5042    1465(38)          1441.6578         1375.3473 
  4877   108.5242    1409(38)          1441.4524         1374.3479 
  4878   108.5443    1446(38)          1441.2150         1373.3484 
  4879   108.5642    1415(38)          1442.9639         1374.3486 
  4880   108.5842    1380(37)          1444.6874         1375.3495 
  4881   108.6042    1442(38)          1446.3816         1376.3494 
  4882   108.6242    1459(38)          1447.0470         1376.3502 
  4883   108.6442    1433(38)          1447.6820         1376.3506 
  4884   108.6642    1442(38)          1449.2894         1377.3510 
  4885   108.6842    1468(38)          1449.8721         1377.3517 
  4886   108.7042    1444(38)          1449.4316         1376.3519 
  4887   108.7243    1458(38)          1450.9731         1377.3525 
  4888   108.7442    1430(38)          1451.4999         1377.3530 
  4889   108.7642    1478(38)          1452.0166         1377.3535 
  4890   108.7842    1434(38)          1452.5259         1377.3542 
  4891   108.8042    1441(38)          1453.0348         1377.3545 
  4892   108.8242    1439(38)          1452.5458         1376.3550 
  4893   108.8442    1450(38)          1453.0696         1376.3557 
  4894   108.8643    1429(38)          1452.5925         1375.3560 
  4895   108.8842    1414(38)          1454.1246         1376.3567 
  4896   108.9043    1504(39)          1454.6666         1376.3571 
  4897   108.9242    1427(38)          1455.2191         1376.3578 
  4898   108.9442    1459(38)          1455.7819         1376.3583 
  4899   108.9642    1427(38)          1457.3527         1377.3586 
  4900   108.9842    1473(38)          1457.9299         1377.3593 
  4901   109.0042    1436(38)          1457.4973         1376.3597 
  4902   109.0242    1472(38)          1458.0767         1376.3605 
  4903   109.0443    1459(38)          1458.6678         1376.3608 
  4904   109.0642    1442(38)          1460.2378         1377.3613 
  4905   109.0842    1453(38)          1460.7950         1377.3619 
  4906   109.1042    1436(38)          1461.3311         1377.3628 
  4907   109.1242    1442(38)          1461.8384         1377.3628 
  4908   109.1442    1401(37)          1462.3206         1377.3638 
  4909   109.1642    1461(38)          1462.7498         1377.3643 
  4910   109.1842    1480(38)          1461.1421         1375.3647 
  4911   109.2042    1473(38)          1461.5044         1375.3652 
  4912   109.2243    1485(39)          1461.7917         1375.3660 
  4913   109.2442    1443(38)          1463.0211         1376.3663 
  4914   109.2642    1450(38)          1463.1891         1376.3672 
  4915   109.2842    1458(38)          1463.2939         1376.3678 
  4916   109.3042    1474(38)          1463.3354         1376.3683 
  4917   109.3242    1440(38)          1463.3119         1376.3690 
  4918   109.3442    1445(38)          1461.1990         1374.3695 
  4919   109.3643    1453(38)          1462.0499         1375.3701 
  4920   109.3842    1450(38)          1461.8350         1375.3705 
  4921   109.4043    1441(38)          1462.5591         1376.3712 
  4922   109.4242    1444(38)          1463.2242         1377.3717 
  4923   109.4442    1427(38)          1462.8324         1377.3724 
  4924   109.4642    1456(38)          1462.3889         1377.3728 
  4925   109.4842    1457(38)          1461.8923         1377.3737 
  4926   109.5042    1431(38)          1460.3433         1376.3741 
  4927   109.5242    1467(38)          1459.7534         1376.3749 
  4928   109.5443    1454(38)          1459.1312         1376.3754 
  4929   109.5642    1475(38)          1459.4608         1377.3761 
  4930   109.5842    1492(39)          1458.7592         1377.3768 
  4931   109.6042    1467(38)          1458.0204         1377.3772 
  4932   109.6242    1478(38)          1457.2507         1377.3781 
  4933   109.6442    1479(38)          1455.4543         1376.3784 
  4934   109.6642    1463(38)          1454.6390         1376.3790 
  4935   109.6842    1479(38)          1452.7965         1375.3795 
  4936   109.7042    1456(38)          1451.9468         1375.3805 
  4937   109.7243    1463(38)          1451.0856         1375.3809 
  4938   109.7442    1442(38)          1450.2156         1375.3816 
  4939   109.7642    1437(38)          1451.3409         1377.3822 
  4940   109.7842    1450(38)          1448.4655         1375.3827 
  4941   109.8042    1413(38)          1447.5945         1375.3835 
  4942   109.8242    1505(39)          1445.7310         1374.3842 
  4943   109.8442    1450(38)          1444.8837         1374.3846 
  4944   109.8643    1437(38)          1443.0486         1373.3853 
  4945   109.8842    1463(38)          1442.2341         1373.3861 
  4946   109.9043    1459(38)          1441.4459         1373.3866 
  4947   109.9242    1433(38)          1440.6844         1373.3872 
  4948   109.9442    1427(38)          1440.9512         1374.3878 
  4949   109.9642    1436(38)          1440.2494         1374.3885 
  4950   109.9842    1477(38)          1439.5642         1374.3889 
  4951   110.0042    1455(38)          1438.9369         1374.3898 
  4952   110.0242    1458(38)          1438.3485         1374.3905 
  4953   110.0443    1498(39)          1437.7994         1374.3910 
  4954   110.0642    1460(38)          1437.2931         1374.3916 
  4955   110.0842    1479(38)          1436.8246         1374.3923 
  4956   110.1042    1433(38)          1437.3949         1375.3928 
  4957   110.1242    1448(38)          1437.0039         1375.3936 
  4958   110.1442    1444(38)          1437.6493         1376.3942 
  4959   110.1642    1455(38)          1438.3293         1377.3947 
  4960   110.1842    1436(38)          1438.0443         1377.3955 
  4961   110.2042    1432(38)          1436.7876         1376.3961 
  4962   110.2243    1442(38)          1435.5588         1375.3965 
  4963   110.2442    1436(38)          1435.3585         1375.3975 
  4964   110.2642    1428(38)          1435.1801         1375.3978 
  4965   110.2842    1433(38)          1435.0249         1375.3986 
  4966   110.3042    1427(38)          1434.8903         1375.3988 
  4967   110.3242    1415(38)          1434.7679         1375.3997 
  4968   110.3442    1434(38)          1435.6755         1376.4003 
  4969   110.3643    1438(38)          1434.6052         1375.4009 
  4970   110.3842    1441(38)          1434.5571         1375.4016 
  4971   110.4043    1446(38)          1434.5339         1375.4022 
  4972   110.4242    1420(38)          1434.5366         1375.4031 
  4973   110.4442    1463(38)          1434.5677         1375.4033 
  4974   110.4642    1401(37)          1434.6312         1375.4041 
  4975   110.4842    1440(38)          1434.7291         1375.4047 
  4976   110.5042    1409(38)          1435.8649         1376.4052 
  4977   110.5242    1423(38)          1437.0409         1377.4056 
  4978   110.5443    1427(38)          1438.2605         1378.4064 
  4979   110.5642    1434(38)          1439.5253         1379.4070 
  4980   110.5842    1434(38)          1437.8417         1377.4076 
  4981   110.6042    1458(38)          1438.2021         1377.4082 
  4982   110.6242    1431(38)          1437.6119         1376.4088 
  4983   110.6442    1431(38)          1436.0708         1374.4094 
  4984   110.6642    1418(38)          1436.5781         1374.4100 
  4985   110.6842    1456(38)          1437.1147         1374.4105 
  4986   110.7042    1453(38)          1437.7157         1374.4111 
  4987   110.7243    1423(38)          1439.3596         1375.4117 
  4988   110.7442    1438(38)          1440.0454         1375.4125 
  4989   110.7642    1449(38)          1440.7656         1375.4130 
  4990   110.7842    1411(38)          1443.5184         1377.4136 
  4991   110.8042    1498(39)          1444.2987         1377.4142 
  4992   110.8242    1459(38)          1445.1018         1377.4146 
  4993   110.8442    1455(38)          1444.9304         1376.4152 
  4994   110.8643    1451(38)          1444.7678         1375.4158 
  4995   110.8842    1459(38)          1445.6085         1375.4161 
  4996   110.9043    1393(37)          1446.4573         1375.4170 
  4997   110.9242    1469(38)          1448.3046         1376.4174 
  4998   110.9442    1444(38)          1449.1448         1376.4178 
  4999   110.9642    1452(38)          1449.9827         1376.4186 
  5000   110.9842    1454(38)          1450.8188         1376.4192 
  5001   111.0042    1431(38)          1453.6448         1378.4196 
  5002   111.0242    1440(38)          1454.4578         1378.4204 
  5003   111.0443    1488(39)          1455.2772         1378.4207 
  5004   111.0642    1433(38)          1456.0962         1378.4211 
  5005   111.0842    1466(38)          1454.9178         1376.4218 
  5006   111.1042    1479(38)          1455.7423         1376.4224 
  5007   111.1242    1442(38)          1456.5680         1376.4229 
  5008   111.1442    1424(38)          1457.4119         1376.4235 
  5009   111.1642    1486(39)          1458.2489         1376.4237 
  5010   111.1842    1462(38)          1459.0928         1376.4246 
  5011   111.2042    1467(38)          1459.9326         1376.4247 
  5012   111.2243    1441(38)          1460.7666         1376.4254 
  5013   111.2442    1447(38)          1462.6023         1377.4259 
  5014   111.2642    1478(38)          1463.4116         1377.4265 
  5015   111.2842    1464(38)          1465.2012         1378.4271 
  5016   111.3042    1447(38)          1464.9598         1377.4275 
  5017   111.3242    1482(38)          1463.6927         1375.4280 
  5018   111.3442    1443(38)          1464.3910         1375.4283 
  5019   111.3643    1483(39)          1466.0460         1376.4288 
  5020   111.3842    1492(39)          1466.6555         1376.4292 
  5021   111.4043    1447(38)          1467.2050         1376.4297 
  5022   111.4242    1479(38)          1467.7122         1376.4301 
  5023   111.4442    1441(38)          1468.1636         1376.4309 
  5024   111.4642    1477(38)          1467.5558         1375.4313 
  5025   111.4842    1472(38)          1466.8895         1374.4315 
  5026   111.5042    1500(39)          1468.1564         1375.4321 
  5027   111.5242    1494(39)          1468.3619         1375.4326 
  5028   111.5443    1498(39)          1468.4961         1375.4329 
  5029   111.5642    1471(38)          1469.5630         1376.4332 
  5030   111.5842    1409(38)          1468.5680         1375.4338 
  5031   111.6042    1460(38)          1468.5066         1375.4341 
  5032   111.6242    1479(38)          1468.3756         1375.4348 
  5033   111.6442    1453(38)          1467.1790         1374.4348 
  5034   111.6642    1461(38)          1466.9265         1374.4354 
  5035   111.6842    1510(39)          1466.6176         1374.4358 
  5036   111.7042    1451(38)          1466.2566         1374.4363 
  5037   111.7243    1499(39)          1465.8478         1374.4365 
  5038   111.7442    1496(39)          1465.3956         1374.4369 
  5039   111.7642    1494(39)          1464.9004         1374.4374 
  5040   111.7842    1490(39)          1465.3765         1375.4376 
  5041   111.8042    1459(38)          1464.8287         1375.4379 
  5042   111.8242    1462(38)          1465.2520         1376.4384 
  5043   111.8442    1436(38)          1464.6570         1376.4387 
  5044   111.8643    1491(39)          1463.0499         1375.4395 
  5045   111.8842    1440(38)          1462.4316         1375.4396 
  5046   111.9043    1462(38)          1462.8054         1376.4398 
  5047   111.9242    1485(39)          1462.1760         1376.4401 
  5048   111.9442    1437(38)          1461.5500         1376.4408 
  5049   111.9642    1473(38)          1460.9270         1376.4410 
  5050   111.9842    1444(38)          1459.3149         1375.4412 
  5051   112.0042    1456(38)          1458.7189         1375.4415 
  5052   112.0242    1440(38)          1458.1431         1375.4418 
  5053   112.0443    1441(38)          1457.5927         1375.4420 
  5054   112.0642    1481(38)          1457.0730         1375.4425 
  5055   112.0842    1480(38)          1457.5901         1376.4429 
  5056   112.1042    1472(38)          1458.1440         1377.4430 
  5057   112.1242    1457(38)          1457.7456         1377.4434 
  5058   112.1442    1464(38)          1457.3995         1377.4437 
  5059   112.1642    1486(39)          1457.1030         1377.4440 
  5060   112.1842    1412(38)          1454.8625         1375.4442 
  5061   112.2042    1459(38)          1454.6821         1375.4445 
  5062   112.2243    1441(38)          1454.5623         1375.4448 
  5063   112.2442    1504(39)          1454.5022         1375.4449 
  5064   112.2642    1473(38)          1454.5067         1375.4452 
  5065   112.2842    1448(38)          1454.5652         1375.4453 
  5066   112.3042    1446(38)          1452.6810         1373.4454 
  5067   112.3242    1426(38)          1452.8502         1373.4457 
  5068   112.3442    1440(38)          1452.0703         1372.4459 
  5069   112.3643    1437(38)          1453.3378         1373.4460 
  5070   112.3842    1449(38)          1453.6487         1373.4462 
  5071   112.4043    1420(38)          1453.9993         1373.4465 
  5072   112.4242    1470(38)          1455.3848         1374.4467 
  5073   112.4442    1458(38)          1454.8016         1373.4469 
  5074   112.4642    1429(38)          1455.2467         1373.4473 
  5075   112.4842    1455(38)          1454.7147         1372.4474 
  5076   112.5042    1423(38)          1454.2031         1371.4474 
  5077   112.5242    1442(38)          1455.7072         1372.4476 
  5078   112.5443    1465(38)          1456.2235         1372.4478 
  5079   112.5642    1457(38)          1457.7452         1373.4478 
  5080   112.5842    1449(38)          1457.2793         1372.4480 
  5081   112.6042    1470(38)          1457.8113         1372.4481 
  5082   112.6242    1459(38)          1458.3358         1372.4482 
  5083   112.6442    1438(38)          1458.8518         1372.4484 
  5084   112.6642    1456(38)          1459.3544         1372.4484 
  5085   112.6842    1431(38)          1460.8398         1373.4484 
  5086   112.7042    1434(38)          1461.3043         1373.4485 
  5087   112.7243    1457(38)          1461.7446         1373.4487 
  5088   112.7442    1490(39)          1462.1570         1373.4490 
  5089   112.7642    1452(38)          1462.5404         1373.4490 
  5090   112.7842    1463(38)          1462.9003         1373.4489 
  5091   112.8042    1500(39)          1462.2203         1372.4489 
  5092   112.8242    1492(39)          1463.5070         1373.4491 
  5093   112.8442    1488(39)          1463.7585         1373.4491 
  5094   112.8643    1486(39)          1463.9747         1373.4492 
  5095   112.8842    1489(39)          1464.1436         1373.4491 
  5096   112.9043    1461(38)          1464.2841         1373.4491 
  5097   112.9242    1483(39)          1463.3822         1372.4492 
  5098   112.9442    1431(38)          1462.4404         1371.4492 
  5099   112.9642    1447(38)          1463.4486         1372.4490 
  5100   112.9842    1513(39)          1462.4063         1371.4491 
  5101   113.0042    1448(38)          1462.3180         1371.4491 
  5102   113.0242    1455(38)          1462.1646         1371.4492 
  5103   113.0443    1509(39)          1461.9446         1371.4490 
  5104   113.0642    1469(38)          1461.6599         1371.4491 
  5105   113.0842    1454(38)          1461.3055         1371.4491 
  5106   113.1042    1511(39)          1460.8809         1371.4490 
  5107   113.1242    1430(38)          1460.3909         1371.4487 
  5108   113.1442    1441(38)          1459.8293         1371.4489 
  5109   113.1642    1498(39)          1460.1901         1372.4486 
  5110   113.1842    1446(38)          1459.5129         1372.4487 
  5111   113.2042    1502(39)          1458.7719         1372.4486 
  5112   113.2243    1433(38)          1456.9816         1371.4487 
  5113   113.2442    1472(38)          1456.1460         1371.4482 
  5114   113.2642    1472(38)          1454.2787         1370.4484 
  5115   113.2842    1452(38)          1453.3879         1370.4482 
  5116   113.3042    1447(38)          1451.4707         1369.4480 
  5117   113.3242    1440(38)          1450.5469         1369.4478 
  5118   113.3442    1421(38)          1449.6156         1369.4478 
  5119   113.3643    1456(38)          1449.6855         1370.4476 
  5120   113.3842    1449(38)          1447.7532         1369.4473 
  5121   113.4042    1492(39)          1445.8188         1368.4474 
  5122   113.4242    1437(38)          1445.8875         1369.4470 
  5123   113.4442    1465(38)          1443.9720         1368.4469 
  5124   113.4642    1421(38)          1443.0726         1368.4467 
  5125   113.4842    1475(38)          1442.1780         1368.4468 
  5126   113.5042    1423(38)          1441.2942         1368.4463 
  5127   113.5242    1445(38)          1440.4188         1368.4462 
  5128   113.5443    1473(38)          1440.5654         1369.4459 
  5129   113.5642    1447(38)          1439.7139         1369.4457 
  5130   113.5842    1430(38)          1437.8879         1368.4456 
  5131   113.6042    1477(38)          1438.0790         1369.4452 
  5132   113.6242    1460(38)          1437.2869         1369.4448 
  5133   113.6442    1433(38)          1436.5159         1369.4448 
  5134   113.6642    1404(37)          1435.7655         1369.4445 
  5135   113.6842    1426(38)          1435.0331         1369.4443 
  5136   113.7042    1405(37)          1435.3270         1370.4440 
  5137   113.7243    1482(38)          1434.6445         1370.4436 
  5138   113.7442    1477(38)          1433.9875         1370.4434 
  5139   113.7642    1466(38)          1433.3539         1370.4431 
  5140   113.7842    1462(38)          1432.7372         1370.4427 
  5141   113.8042    1407(38)          1432.1453         1370.4425 
  5142   113.8242    1438(38)          1431.6000         1370.4424 
  5143   113.8442    1405(37)          1431.0815         1370.4419 
  5144   113.8643    1436(38)          1431.5906         1371.4415 
  5145   113.8842    1446(38)          1430.1316         1370.4412 
  5146   113.9042    1382(37)          1428.6987         1369.4408 
  5147   113.9242    1502(39)          1428.2941         1369.4406 
  5148   113.9442    1440(38)          1427.9117         1369.4402 
  5149   113.9642    1454(38)          1428.5607         1370.4397 
  5150   113.9842    1426(38)          1429.2366         1371.4395 
  5151   114.0042    1437(38)          1428.9344         1371.4390 
  5152   114.0242    1410(38)          1428.6553         1371.4385 
  5153   114.0443    1450(38)          1428.3979         1371.4381 
  5154   114.0642    1425(38)          1429.1644         1372.4379 
  5155   114.0842    1434(38)          1427.9401         1371.4375 
  5156   114.1042    1423(38)          1427.7462         1371.4370 
  5157   114.1242    1450(38)          1428.5713         1372.4366 
  5158   114.1442    1426(38)          1427.4130         1371.4363 
  5159   114.1642    1444(38)          1428.2748         1372.4355 
  5160   114.1842    1450(38)          1428.1689         1372.4353 
  5161   114.2042    1470(38)          1428.0901         1372.4348 
  5162   114.2243    1416(38)          1427.0392         1371.4344 
  5163   114.2442    1457(38)          1427.0205         1371.4340 
  5164   114.2642    1460(38)          1428.0342         1372.4335 
  5165   114.2842    1448(38)          1428.0840         1372.4331 
  5166   114.3042    1475(38)          1428.1696         1372.4325 
  5167   114.3242    1433(38)          1428.2993         1372.4320 
  5168   114.3442    1468(38)          1428.4736         1372.4316 
  5169   114.3643    1418(38)          1428.6965         1372.4309 
  5170   114.3842    1457(38)          1428.9640         1372.4304 
  5171   114.4042    1416(38)          1429.2815         1372.4298 
  5172   114.4242    1471(38)          1429.6525         1372.4294 
  5173   114.4442    1487(39)          1430.0707         1372.4290 
  5174   114.4642    1464(38)          1430.5485         1372.4282 
  5175   114.4842    1456(38)          1431.0695         1372.4279 
  5176   114.5042    1428(38)          1431.6477         1372.4272 
  5177   114.5242    1451(38)          1432.3020         1372.4268 
  5178   114.5443    1417(38)          1431.9944         1371.4260 
  5179   114.5642    1411(38)          1433.7518         1372.4257 
  5180   114.5842    1459(38)          1434.5642         1372.4250 
  5181   114.6042    1498(39)          1435.4308         1372.4244 
  5182   114.6242    1451(38)          1437.3495         1373.4240 
  5183   114.6442    1435(38)          1438.3186         1373.4232 
  5184   114.6642    1425(38)          1439.3357         1373.4227 
  5185   114.6842    1434(38)          1439.3970         1372.4219 
  5186   114.7042    1480(38)          1440.5023         1372.4215 
  5187   114.7243    1416(38)          1441.6492         1372.4205 
  5188   114.7442    1504(39)          1442.8318         1372.4203 
  5189   114.7642    1435(38)          1444.0476         1372.4196 
  5190   114.7842    1450(38)          1445.2950         1372.4189 
  5191   114.8042    1465(38)          1446.5708         1372.4185 
  5192   114.8242    1425(38)          1447.8726         1372.4175 
  5193   114.8442    1425(38)          1450.1984         1373.4169 
  5194   114.8643    1468(38)          1451.5426         1373.4164 
  5195   114.8842    1461(38)          1451.9080         1372.4156 
  5196   114.9042    1452(38)          1453.2921         1372.4149 
  5197   114.9242    1481(38)          1454.6840         1372.4142 
  5198   114.9442    1422(38)          1456.0906         1372.4137 
  5199   114.9642    1478(38)          1457.5228         1372.4128 
  5200   114.9842    1491(39)          1458.9391         1372.4121 
  5201   115.0042    1451(38)          1460.3573         1372.4116 
  5202   115.0242    1431(38)          1461.7633         1372.4109 
  5203   115.0443    1452(38)          1463.1666         1372.4102 
  5204   115.0642    1486(39)          1464.5549         1372.4094 
  5205   115.0842    1466(38)          1465.9247         1372.4087 
  5206   115.1042    1427(38)          1467.2714         1372.4078 
  5207   115.1242    1498(39)          1467.5903         1371.4070 
  5208   115.1442    1484(39)          1470.8755         1373.4064 
  5209   115.1642    1422(38)          1472.1318         1373.4056 
  5210   115.1842    1404(37)          1473.3546         1373.4048 
  5211   115.2042    1477(38)          1474.5365         1373.4039 
  5212   115.2243    1489(39)          1473.6881         1371.4033 
  5213   115.2442    1498(39)          1474.8224         1371.4023 
  5214   115.2642    1450(38)          1475.9056         1371.4016 
  5215   115.2842    1501(39)          1476.9554         1371.4011 
  5216   115.3042    1462(38)          1477.9656         1371.4005 
  5217   115.3242    1460(38)          1477.9556         1370.3995 
  5218   115.3442    1476(38)          1479.9037         1371.3987 
  5219   115.3643    1514(39)          1480.8119         1371.3979 
  5220   115.3842    1475(38)          1481.6809         1371.3972 
  5221   115.4042    1469(38)          1482.5034         1371.3964 
  5222   115.4242    1494(39)          1483.2845         1371.3956 
  5223   115.4442    1497(39)          1484.0118         1371.3948 
  5224   115.4642    1491(39)          1484.6826         1371.3940 
  5225   115.4842    1449(38)          1485.2921         1371.3931 
  5226   115.5042    1467(38)          1485.8323         1371.3923 
  5227   115.5242    1444(38)          1486.3062         1371.3915 
  5228   115.5443    1486(39)          1486.7113         1371.3906 
  5229   115.5642    1474(38)          1487.0530         1371.3898 
  5230   115.5842    1483(39)          1486.3113         1370.3888 
  5231   115.6042    1473(38)          1486.5099         1370.3882 
  5232   115.6242    1522(39)          1486.6238         1370.3872 
  5233   115.6442    1457(38)          1486.6833         1370.3865 
  5234   115.6642    1460(38)          1486.6847         1370.3855 
  5235   115.6842    1481(38)          1486.6317         1370.3848 
  5236   115.7042    1497(39)          1486.5381         1370.3839 
  5237   115.7243    1466(38)          1485.4073         1369.3829 
  5238   115.7442    1451(38)          1486.2465         1370.3821 
  5239   115.7642    1482(38)          1486.0645         1370.3812 
  5240   115.7842    1463(38)          1485.8671         1370.3805 
  5241   115.8042    1452(38)          1486.6620         1371.3796 
  5242   115.8242    1518(39)          1486.4553         1371.3785 
  5243   115.8442    1456(38)          1486.2538         1371.3777 
  5244   115.8643    1486(39)          1486.0605         1371.3768 
  5245   115.8842    1497(39)          1485.8790         1371.3760 
  5246   115.9042    1462(38)          1485.7172         1371.3751 
  5247   115.9242    1459(38)          1485.5668         1371.3743 
  5248   115.9442    1505(39)          1485.4495         1371.3733 
  5249   115.9642    1471(38)          1483.3545         1369.3724 
  5250   115.9842    1455(38)          1483.2893         1369.3712 
  5251   116.0042    1487(39)          1483.2560         1369.3704 
  5252   116.0242    1464(38)          1483.2380         1369.3699 
  5253   116.0443    1503(39)          1483.2682         1369.3688 
  5254   116.0642    1459(38)          1484.3408         1370.3680 
  5255   116.0842    1464(38)          1484.4448         1370.3671 
  5256   116.1042    1507(39)          1484.5885         1370.3660 
  5257   116.1242    1470(38)          1485.7744         1371.3651 
  5258   116.1442    1447(38)          1487.0048         1372.3641 
  5259   116.1642    1474(38)          1487.2820         1372.3632 
  5260   116.1842    1466(38)          1487.6088         1372.3623 
  5261   116.2042    1455(38)          1487.9869         1372.3613 
  5262   116.2243    1450(38)          1488.4183         1372.3605 
  5263   116.2442    1492(39)          1488.9038         1372.3595 
  5264   116.2642    1485(39)          1489.4453         1372.3586 
  5265   116.2842    1496(39)          1489.0430         1371.3578 
  5266   116.3042    1439(38)          1488.6890         1370.3569 
  5267   116.3242    1461(38)          1488.3951         1369.3558 
  5268   116.3442    1500(39)          1489.1510         1369.3547 
  5269   116.3643    1483(39)          1488.9568         1368.3540 
  5270   116.3842    1519(39)          1488.8037         1367.3530 
  5271   116.4042    1475(38)          1489.6820         1367.3519 
  5272   116.4242    1526(39)          1490.5995         1367.3511 
  5273   116.4442    1484(39)          1491.5356         1367.3502 
  5274   116.4642    1456(38)          1492.4900         1367.3492 
  5275   116.4842    1480(38)          1493.4453         1367.3483 
  5276   116.5042    1458(38)          1494.3966         1367.3472 
  5277   116.5242    1487(39)          1495.3348         1367.3464 
  5278   116.5443    1515(39)          1496.2506         1367.3453 
  5279   116.5642    1503(39)          1498.1348         1368.3445 
  5280   116.5842    1475(38)          1497.9872         1367.3438 
  5281   116.6042    1509(39)          1498.7839         1367.3428 
  5282   116.6242    1470(38)          1498.5254         1366.3419 
  5283   116.6442    1490(39)          1499.2054         1366.3409 
  5284   116.6642    1494(39)          1499.8179         1366.3398 
  5285   116.6842    1500(39)          1500.3584         1366.3390 
  5286   116.7042    1477(38)          1500.8214         1366.3379 
  5287   116.7243    1502(39)          1501.2045         1366.3369 
  5288   116.7442    1531(39)          1501.5021         1366.3363 
  5289   116.7642    1514(39)          1501.6973         1366.3353 
  5290   116.7842    1462(38)          1501.8186         1366.3341 
  5291   116.8042    1482(38)          1501.8562         1366.3331 
  5292   116.8242    1447(38)          1501.7958         1366.3323 
  5293   116.8442    1479(38)          1502.6404         1367.3312 
  5294   116.8643    1474(38)          1502.3911         1367.3302 
  5295   116.8842    1481(38)          1502.0494         1367.3296 
  5296   116.9042    1501(39)          1501.6160         1367.3286 
  5297   116.9242    1480(38)          1501.0923         1367.3276 
  5298   116.9442    1473(38)          1500.4852         1367.3267 
  5299   116.9642    1496(39)          1498.7898         1366.3256 
  5300   116.9842    1491(39)          1499.0114         1367.3246 
  5301   117.0042    1490(39)          1498.1536         1367.3240 
  5302   117.0242    1482(38)          1497.2194         1367.3231 
  5303   117.0443    1513(39)          1496.2100         1367.3220 
  5304   117.0642    1500(39)          1494.1315         1366.3210 
  5305   117.0842    1479(38)          1492.9855         1366.3203 
  5306   117.1042    1482(38)          1491.7731         1366.3192 
  5307   117.1242    1498(39)          1490.4984         1366.3184 
  5308   117.1442    1496(39)          1490.1638         1367.3174 
  5309   117.1642    1488(39)          1488.7687         1367.3164 
  5310   117.1842    1509(39)          1487.3250         1367.3158 
  5311   117.2042    1499(39)          1485.8315         1367.3147 
  5312   117.2243    1481(38)          1483.2930         1366.3138 
  5313   117.2442    1464(38)          1481.7152         1366.3129 
  5314   117.2642    1441(38)          1480.1028         1366.3116 
  5315   117.2842    1470(38)          1478.4644         1366.3110 
  5316   117.3042    1480(38)          1476.8069         1366.3101 
  5317   117.3242    1495(39)          1475.1360         1366.3090 
  5318   117.3442    1460(38)          1473.4620         1366.3085 
  5319   117.3643    1452(38)          1471.7920         1366.3076 
  5320   117.3842    1450(38)          1470.1329         1366.3066 
  5321   117.4042    1486(39)          1468.4786         1366.3055 
  5322   117.4242    1498(39)          1467.8651         1367.3047 
  5323   117.4442    1437(38)          1466.2854         1367.3040 
  5324   117.4642    1460(38)          1465.7454         1368.3031 
  5325   117.4842    1434(38)          1464.2512         1368.3022 
  5326   117.5042    1464(38)          1462.8068         1368.3013 
  5327   117.5242    1459(38)          1461.4177         1368.3004 
  5328   117.5443    1475(38)          1459.0869         1367.2996 
  5329   117.5642    1449(38)          1457.8192         1367.2988 
  5330   117.5842    1427(38)          1456.6144         1367.2977 
  5331   117.6042    1452(38)          1455.4761         1367.2970 
  5332   117.6242    1475(38)          1454.4054         1367.2961 
  5333   117.6442    1428(38)          1453.4053         1367.2953 
  5334   117.6642    1437(38)          1452.4762         1367.2947 
  5335   117.6842    1489(39)          1451.6184         1367.2936 
  5336   117.7042    1468(38)          1450.8334         1367.2930 
  5337   117.7243    1455(38)          1451.1199         1368.2920 
  5338   117.7442    1428(38)          1449.4774         1367.2911 
  5339   117.7642    1450(38)          1448.9054         1367.2905 
  5340   117.7842    1486(39)          1448.4014         1367.2896 
  5341   117.8042    1441(38)          1447.9575         1367.2889 
  5342   117.8242    1450(38)          1447.5842         1367.2878 
  5343   117.8442    1424(38)          1447.2729         1367.2872 
  5344   117.8643    1463(38)          1447.0194         1367.2866 
  5345   117.8842    1466(38)          1446.8196         1367.2856 
  5346   117.9042    1428(38)          1446.6699         1367.2847 
  5347   117.9242    1435(38)          1445.5668         1366.2841 
  5348   117.9442    1463(38)          1446.5043         1367.2833 
  5349   117.9642    1466(38)          1447.4791         1368.2828 
  5350   117.9842    1450(38)          1447.4854         1368.2817 
  5351   118.0042    1445(38)          1447.5201         1368.2813 
  5352   118.0242    1463(38)          1447.5780         1368.2805 
  5353   118.0443    1461(38)          1448.6565         1369.2797 
  5354   118.0642    1458(38)          1448.7518         1369.2791 
  5355   118.0842    1456(38)          1448.8611         1369.2783 
  5356   118.1042    1465(38)          1449.9767         1370.2777 
  5357   118.1242    1463(38)          1450.1066         1370.2766 
  5358   118.1442    1424(38)          1450.2450         1370.2759 
  5359   118.1642    1456(38)          1450.3906         1370.2754 
  5360   118.1842    1470(38)          1449.5394         1369.2748 
  5361   118.2042    1444(38)          1449.6975         1369.2737 
  5362   118.2243    1441(38)          1449.8612         1369.2732 
  5363   118.2442    1440(38)          1450.0273         1369.2726 
  5364   118.2642    1492(39)          1450.2013         1369.2719 
  5365   118.2842    1464(38)          1449.3820         1368.2715 
  5366   118.3042    1463(38)          1449.5618         1368.2706 
  5367   118.3242    1487(39)          1448.7458         1367.2699 
  5368   118.3442    1438(38)          1448.9370         1367.2692 
  5369   118.3643    1483(39)          1449.1107         1367.2687 
  5370   118.3842    1480(38)          1449.2827         1367.2681 
  5371   118.4042    1482(38)          1449.4487         1367.2677 
  5372   118.4242    1458(38)          1449.5853         1367.2671 
  5373   118.4442    1458(38)          1450.7222         1368.2664 
  5374   118.4642    1403(37)          1451.8416         1369.2657 
  5375   118.4842    1474(38)          1451.9407         1369.2651 
  5376   118.5042    1478(38)          1452.0145         1369.2644 
  5377   118.5242    1421(38)          1452.0695         1369.2642 
  5378   118.5443    1457(38)          1452.0967         1369.2634 
  5379   118.5642    1425(38)          1452.1000         1369.2629 
  5380   118.5842    1390(37)          1452.0771         1369.2623 
  5381   118.6042    1450(38)          1453.0348         1370.2618 
  5382   118.6242    1466(38)          1452.9747         1370.2611 
  5383   118.6442    1441(38)          1453.8940         1371.2609 
  5384   118.6642    1450(38)          1453.7988         1371.2603 
  5385   118.6842    1477(38)          1455.6908         1373.2599 
  5386   118.7042    1451(38)          1454.5840         1372.2593 
  5387   118.7243    1465(38)          1454.4691         1372.2588 
  5388   118.7442    1437(38)          1454.3582         1372.2585 
  5389   118.7642    1485(39)          1453.2491         1371.2579 
  5390   118.7842    1441(38)          1454.1459         1372.2574 
  5391   118.8042    1448(38)          1454.0518         1372.2571 
  5392   118.8242    1446(38)          1453.9608         1372.2567 
  5393   118.8442    1457(38)          1453.8904         1372.2562 
  5394   118.8643    1435(38)          1453.8311         1372.2556 
  5395   118.8842    1420(38)          1453.7856         1372.2552 
  5396   118.9042    1510(39)          1453.7518         1372.2550 
  5397   118.9242    1433(38)          1453.7292         1372.2546 
  5398   118.9442    1465(38)          1454.7170         1373.2542 
  5399   118.9642    1432(38)          1453.7157         1372.2537 
  5400   118.9842    1478(38)          1453.7249         1372.2534 
  5401   119.0042    1438(38)          1453.7401         1372.2529 
  5402   119.0242    1472(38)          1453.7632         1372.2527 
  5403   119.0443    1458(38)          1452.7942         1371.2526 
  5404   119.0642    1441(38)          1454.8318         1373.2522 
  5405   119.0842    1452(38)          1454.8597         1373.2517 
  5406   119.1042    1434(38)          1454.9159         1373.2515 
  5407   119.1242    1440(38)          1454.9791         1373.2513 
  5408   119.1442    1398(37)          1455.0513         1373.2509 
  5409   119.1642    1458(38)          1455.1377         1373.2507 
  5410   119.1842    1477(38)          1455.2423         1373.2502 
  5411   119.2042    1470(38)          1455.3600         1373.2501 
  5412   119.2243    1482(38)          1455.4956         1373.2499 
  5413   119.2442    1440(38)          1455.6521         1373.2496 
  5414   119.2642    1448(38)          1454.8188         1372.2493 
  5415   119.2842    1455(38)          1455.0240         1372.2491 
  5416   119.3042    1471(38)          1455.2614         1372.2491 
  5417   119.3242    1439(38)          1457.5227         1374.2490 
  5418   119.3442    1444(38)          1457.8140         1374.2487 
  5419   119.3643    1452(38)          1459.1323         1375.2485 
  5420   119.3842    1450(38)          1459.4824         1375.2484 
  5421   119.4042    1442(38)          1459.8673         1375.2483 
  5422   119.4242    1444(38)          1459.2822         1374.2479 
  5423   119.4442    1427(38)          1458.7267         1373.2480 
  5424   119.4642    1456(38)          1459.1976         1373.2480 
  5425   119.4842    1458(38)          1460.6836         1374.2476 
  5426   119.5042    1433(38)          1461.2010         1374.2478 
  5427   119.5242    1471(38)          1461.7343         1374.2477 
  5428   119.5443    1458(38)          1462.2797         1374.2477 
  5429   119.5642    1480(38)          1462.8362         1374.2474 
  5430   119.5842    1497(39)          1463.3960         1374.2476 
  5431   119.6042    1474(38)          1463.9556         1374.2477 
  5432   119.6242    1485(39)          1462.5135         1372.2472 
  5433   119.6442    1487(39)          1463.0580         1372.2477 
  5434   119.6642    1473(38)          1463.5828         1372.2474 
  5435   119.6842    1489(39)          1464.0934         1372.2476 
  5436   119.7042    1466(38)          1464.5780         1372.2476 
  5437   119.7243    1475(38)          1464.0397         1371.2477 
  5438   119.7442    1455(38)          1464.4697         1371.2476 
  5439   119.7642    1450(38)          1464.8696         1371.2479 
  5440   119.7842    1465(38)          1465.2346         1371.2478 
  5441   119.8042    1428(38)          1464.5649         1370.2480 
  5442   119.8242    1522(39)          1463.8606         1369.2479 
  5443   119.8442    1467(38)          1464.1193         1369.2482 
  5444   119.8643    1455(38)          1464.3411         1369.2482 
  5445   119.8842    1481(38)          1466.5258         1371.2485 
  5446   119.9042    1478(38)          1466.6729         1371.2484 
  5447   119.9242    1453(38)          1466.7810         1371.2489 
  5448   119.9442    1448(38)          1467.8531         1372.2489 
  5449   119.9642    1458(38)          1467.8837         1372.2491 
  5450   119.9842    1499(39)          1467.8820         1372.2494 
  5451   120.0042    1481(38)          1468.8470         1373.2495 
  5452   120.0242    1484(39)          1468.7650         1373.2499 
  5453   120.0443    1523(39)          1468.6423         1373.2501 
  5454   120.0642    1486(39)          1468.4778         1373.2504 
  5455   120.0842    1505(39)          1468.2706         1373.2507 
  5456   120.1042    1459(38)          1468.0197         1373.2510 
  5457   120.1242    1474(38)          1467.7230         1373.2512 
  5458   120.1442    1470(38)          1466.3827         1372.2517 
  5459   120.1642    1480(38)          1465.9998         1372.2520 
  5460   120.1842    1461(38)          1466.5714         1373.2522 
  5461   120.2042    1456(38)          1466.1049         1373.2523 
  5462   120.2243    1466(38)          1465.5961         1373.2528 
  5463   120.2442    1458(38)          1466.0504         1374.2534 
  5464   120.2642    1451(38)          1465.4702         1374.2538 
  5465   120.2842    1456(38)          1464.8596         1374.2540 
  5466   120.3042    1449(38)          1464.2211         1374.2545 
  5467   120.3242    1436(38)          1463.5629         1374.2550 
  5468   120.3442    1455(38)          1462.8864         1374.2555 
  5469   120.3643    1457(38)          1460.1990         1372.2557 
  5470   120.3842    1460(38)          1459.5010         1372.2563 
  5471   120.4042    1465(38)          1458.8005         1372.2570 
  5472   120.4242    1436(38)          1458.0992         1372.2574 
  5473   120.4442    1479(38)          1457.4015         1372.2581 
  5474   120.4642    1417(38)          1456.7096         1372.2585 
  5475   120.4842    1455(38)          1456.0266         1372.2590 
  5476   120.5042    1422(38)          1455.3508         1372.2595 
  5477   120.5242    1435(38)          1453.6901         1371.2603 
  5478   120.5443    1438(38)          1453.0448         1371.2609 
  5479   120.5642    1444(38)          1452.4163         1371.2615 
  5480   120.5842    1447(38)          1452.8030         1372.2622 
  5481   120.6042    1470(38)          1453.2092         1373.2628 
  5482   120.6242    1443(38)          1452.6311         1373.2633 
  5483   120.6442    1441(38)          1452.0720         1373.2639 
  5484   120.6642    1427(38)          1451.5402         1373.2644 
  5485   120.6842    1464(38)          1451.0242         1373.2653 
  5486   120.7042    1460(38)          1450.5326         1373.2659 
  5487   120.7243    1430(38)          1450.0653         1373.2665 
  5488   120.7442    1443(38)          1449.6283         1373.2672 
  5489   120.7642    1453(38)          1449.2206         1373.2678 
  5490   120.7842    1414(38)          1449.8495         1374.2687 
  5491   120.8042    1497(39)          1449.5165         1374.2697 
  5492   120.8242    1456(38)          1449.2242         1374.2705 
  5493   120.8442    1451(38)          1448.9783         1374.2714 
  5494   120.8643    1448(38)          1449.7781         1375.2722 
  5495   120.8842    1455(38)          1448.6281         1374.2729 
  5496   120.9042    1388(37)          1448.5310         1374.2737 
  5497   120.9242    1463(38)          1448.4854         1374.2744 
  5498   120.9442    1437(38)          1450.4999         1376.2754 
  5499   120.9642    1445(38)          1450.5750         1376.2764 
  5500   120.9842    1447(38)          1449.7070         1375.2772 
  5501   121.0042    1422(38)          1449.9014         1375.2780 
  5502   121.0242    1431(38)          1450.1517         1375.2791 
  5503   121.0443    1479(38)          1450.4586         1375.2800 
  5504   121.0642    1423(38)          1450.8213         1375.2810 
  5505   121.0842    1456(38)          1451.2375         1375.2819 
  5506   121.1042    1469(38)          1452.7051         1376.2828 
  5507   121.1242    1432(38)          1453.2205         1376.2838 
  5508   121.1442    1414(38)          1453.7808         1376.2850 
  5509   121.1642    1476(38)          1454.3717         1376.2860 
  5510   121.1842    1452(38)          1454.9960         1376.2870 
  5511   121.2042    1458(38)          1456.6658         1377.2881 
  5512   121.2243    1432(38)          1456.3630         1376.2891 
  5513   121.2442    1438(38)          1457.0824         1376.2903 
  5514   121.2642    1468(38)          1458.8184         1377.2911 
  5515   121.2842    1454(38)          1459.5662         1377.2924 
  5516   121.3042    1438(38)          1460.3191         1377.2937 
  5517   121.3242    1474(38)          1461.0710         1377.2944 
  5518   121.3442    1435(38)          1461.8164         1377.2958 
  5519   121.3643    1474(38)          1462.5488         1377.2970 
  5520   121.3842    1483(39)          1463.2615         1377.2981 
  5521   121.4042    1438(38)          1463.9485         1377.2993 
  5522   121.4242    1471(38)          1464.6041         1377.3004 
  5523   121.4442    1434(38)          1465.2219         1377.3018 
  5524   121.4642    1470(38)          1465.7968         1377.3030 
  5525   121.4842    1466(38)          1466.3230         1377.3044 
  5526   121.5042    1494(39)          1466.7955         1377.3055 
  5527   121.5242    1488(39)          1467.2106         1377.3069 
  5528   121.5443    1493(39)          1466.5640         1376.3081 
  5529   121.5642    1466(38)          1466.8492         1376.3094 
  5530   121.5842    1402(37)          1468.0707         1377.3108 
  5531   121.6042    1454(38)          1469.2047         1378.3120 
  5532   121.6242    1473(38)          1468.2859         1377.3135 
  5533   121.6442    1449(38)          1468.2966         1377.3148 
  5534   121.6642    1457(38)          1468.2363         1377.3162 
  5535   121.6842    1506(39)          1468.1057         1377.3175 
  5536   121.7042    1448(38)          1467.9060         1377.3190 
  5537   121.7243    1495(39)          1467.6387         1377.3204 
  5538   121.7442    1493(39)          1467.3033         1377.3220 
  5539   121.7642    1492(39)          1466.9073         1377.3235 
  5540   121.7842    1488(39)          1466.4506         1377.3248 
  5541   121.8042    1459(38)          1465.9360         1377.3263 
  5542   121.8242    1462(38)          1465.3662         1377.3278 
  5543   121.8442    1436(38)          1464.7410         1377.3291 
  5544   121.8643    1492(39)          1465.0697         1378.3307 
  5545   121.8842    1439(38)          1465.3336         1379.3324 
  5546   121.9042    1463(38)          1464.5724         1379.3339 
  5547   121.9242    1485(39)          1463.7698         1379.3352 
  5548   121.9442    1436(38)          1462.9293         1379.3369 
  5549   121.9642    1472(38)          1462.0533         1379.3389 
  5550   121.9842    1444(38)          1461.1442         1379.3402 
  5551   122.0042    1456(38)          1460.2025         1379.3417 
  5552   122.0242    1439(38)          1459.2321         1379.3436 
  5553   122.0443    1440(38)          1458.2391         1379.3451 
  5554   122.0642    1480(38)          1457.2185         1379.3468 
  5555   122.0842    1479(38)          1456.1842         1379.3486 
  5556   122.1042    1470(38)          1455.1323         1379.3501 
  5557   122.1242    1454(38)          1454.0616         1379.3517 
  5558   122.1442    1460(38)          1450.9856         1377.3536 
  5559   122.1642    1478(38)          1448.9020         1376.3553 
  5560   122.1842    1404(37)          1448.8119         1377.3569 
  5561   122.2042    1450(38)          1447.7222         1377.3588 
  5562   122.2243    1432(38)          1446.6333         1377.3605 
  5563   122.2442    1494(39)          1445.5494         1377.3623 
  5564   122.2642    1463(38)          1443.4711         1376.3640 
  5565   122.2842    1436(38)          1442.4039         1376.3660 
  5566   122.3042    1435(38)          1441.3397         1376.3676 
  5567   122.3242    1414(38)          1440.2994         1376.3696 
  5568   122.3442    1428(38)          1439.2756         1376.3713 
  5569   122.3643    1423(38)          1438.2697         1376.3733 
  5570   122.3842    1434(38)          1437.2833         1376.3750 
  5571   122.4042    1404(37)          1436.3180         1376.3770 
  5572   122.4242    1455(38)          1436.3668         1377.3788 
  5573   122.4442    1442(38)          1434.4460         1376.3807 
  5574   122.4642    1412(38)          1434.5482         1377.3828 
  5575   122.4842    1439(38)          1434.6740         1378.3845 
  5576   122.5042    1405(37)          1433.8215         1378.3865 
  5577   122.5242    1422(38)          1432.9971         1378.3883 
  5578   122.5443    1445(38)          1432.1978         1378.3904 
  5579   122.5642    1434(38)          1431.4218         1378.3923 
  5580   122.5842    1426(38)          1430.6750         1378.3947 
  5581   122.6042    1445(38)          1430.9542         1379.3964 
  5582   122.6242    1432(38)          1431.2612         1380.3983 
  5583   122.6442    1410(38)          1430.5962         1380.4004 
  5584   122.6642    1427(38)          1429.9602         1380.4026 
  5585   122.6842    1401(37)          1429.3529         1380.4045 
  5586   122.7042    1403(37)          1427.7756         1379.4064 
  5587   122.7243    1425(38)          1427.2281         1379.4086 
  5588   122.7442    1456(38)          1427.7131         1380.4109 
  5589   122.7642    1418(38)          1427.2299         1380.4131 
  5590   122.7842    1428(38)          1427.7783         1381.4149 
  5591   122.8042    1466(38)          1427.3602         1381.4171 
  5592   122.8242    1457(38)          1426.9753         1381.4194 
  5593   122.8442    1453(38)          1426.6240         1381.4215 
  5594   122.8643    1450(38)          1425.3031         1380.4236 
  5595   122.8842    1452(38)          1425.0203         1380.4258 
  5596   122.9042    1422(38)          1424.7606         1380.4281 
  5597   122.9242    1445(38)          1424.5470         1380.4301 
  5598   122.9442    1394(37)          1424.3690         1380.4324 
  5599   122.9642    1409(38)          1424.2262         1380.4347 
  5600   122.9842    1475(38)          1423.1189         1379.4368 
  5601   123.0042    1411(38)          1423.0475         1379.4388 
  5602   123.0242    1417(38)          1424.0123         1380.4412 
  5603   123.0443    1472(38)          1424.0098         1380.4434 
  5604   123.0642    1433(38)          1425.0474         1381.4456 
  5605   123.0842    1420(38)          1426.1223         1382.4482 
  5606   123.1042    1478(38)          1427.2338         1383.4503 
  5607   123.1242    1398(37)          1427.3827         1383.4526 
  5608   123.1442    1409(38)          1427.5691         1383.4551 
  5609   123.1642    1466(38)          1427.7921         1383.4574 
  5610   123.1842    1416(38)          1428.0531         1383.4596 
  5611   123.2042    1472(38)          1428.3517         1383.4620 
  5612   123.2243    1405(37)          1428.6871         1383.4642 
  5613   123.2442    1445(38)          1428.0422         1382.4667 
  5614   123.2642    1446(38)          1428.4508         1382.4690 
  5615   123.2842    1426(38)          1428.8954         1382.4713 
  5616   123.3042    1423(38)          1429.3737         1382.4738 
  5617   123.3242    1416(38)          1428.8873         1381.4761 
  5618   123.3442    1405(37)          1429.4283         1381.4785 
  5619   123.3643    1435(38)          1430.0065         1381.4810 
  5620   123.3842    1430(38)          1430.6160         1381.4833 
  5621   123.4042    1474(38)          1431.2550         1381.4858 
  5622   123.4242    1420(38)          1432.9224         1382.4883 
  5623   123.4442    1450(38)          1433.6160         1382.4907 
  5624   123.4642    1408(38)          1434.3350         1382.4933 
  5625   123.4842    1463(38)          1434.0750         1381.4956 
  5626   123.5042    1413(38)          1434.8356         1381.4982 
  5627   123.5242    1436(38)          1435.6190         1381.5005 
  5628   123.5443    1465(38)          1437.4209         1382.5029 
  5629   123.5642    1441(38)          1438.2391         1382.5057 
  5630   123.5842    1426(38)          1439.0712         1382.5082 
  5631   123.6042    1476(38)          1439.9158         1382.5107 
  5632   123.6242    1460(38)          1440.7699         1382.5133 
  5633   123.6442    1435(38)          1441.6318         1382.5156 
  5634   123.6642    1408(38)          1443.4990         1383.5183 
  5635   123.6842    1431(38)          1444.3602         1383.5208 
  5636   123.7042    1412(38)          1445.2300         1383.5234 
  5637   123.7243    1490(39)          1445.0977         1382.5260 
  5638   123.7442    1486(39)          1445.9338         1382.5287 
  5639   123.7642    1476(38)          1446.7881         1382.5311 
  5640   123.7842    1473(38)          1447.6323         1382.5337 
  5641   123.8042    1508(39)          1449.4626         1383.5361 
  5642   123.8242    1450(38)          1450.2791         1383.5391 
  5643   123.8442    1418(38)          1451.0771         1383.5416 
  5644   123.8643    1451(38)          1452.8561         1384.5442 
  5645   123.8842    1464(38)          1453.6133         1384.5466 
  5646   123.9042    1402(37)          1455.3479         1385.5494 
  5647   123.9242    1522(39)          1456.0586         1385.5521 
  5648   123.9442    1461(38)          1456.7419         1385.5548 
  5649   123.9642    1475(38)          1456.4008         1384.5573 
  5650   123.9842    1447(38)          1456.0326         1383.5602 
  5651   124.0042    1460(38)          1456.6364         1383.5625 
  5652   124.0242    1432(38)          1457.2117         1383.5652 
  5653   124.0443    1473(38)          1458.7584         1384.5680 
  5654   124.0642    1448(38)          1460.2731         1385.5706 
  5655   124.0842    1456(38)          1460.7600         1385.5735 
  5656   124.1042    1447(38)          1461.2159         1385.5762 
  5657   124.1242    1473(38)          1461.6401         1385.5786 
  5658   124.1442    1450(38)          1462.0327         1385.5815 
  5659   124.1642    1468(38)          1462.3920         1385.5841 
  5660   124.1842    1475(38)          1462.7050         1385.5867 
  5661   124.2042    1495(39)          1460.9974         1383.5897 
  5662   124.2243    1442(38)          1461.2549         1383.5922 
  5663   124.2442    1484(39)          1461.4779         1383.5951 
  5664   124.2642    1485(39)          1461.6658         1383.5978 
  5665   124.2842    1474(38)          1462.8191         1384.6005 
  5666   124.3042    1501(39)          1462.9384         1384.6034 
  5667   124.3242    1459(38)          1463.0242         1384.6063 
  5668   124.3442    1495(39)          1463.0771         1384.6088 
  5669   124.3643    1444(38)          1463.0997         1384.6118 
  5670   124.3842    1484(39)          1463.0927         1384.6144 
  5671   124.4042    1440(38)          1463.0583         1384.6171 
  5672   124.4242    1494(39)          1461.9991         1383.6199 
  5673   124.4442    1512(39)          1463.9088         1385.6226 
  5674   124.4642    1487(39)          1462.8063         1384.6252 
  5675   124.4842    1479(38)          1463.6860         1385.6282 
  5676   124.5042    1450(38)          1463.5488         1385.6307 
  5677   124.5242    1472(38)          1464.3993         1386.6335 
  5678   124.5443    1438(38)          1464.2390         1386.6366 
  5679   124.5642    1432(38)          1464.0690         1386.6393 
  5680   124.5842    1479(38)          1463.8898         1386.6420 
  5681   124.6042    1516(39)          1463.7056         1386.6448 
  5682   124.6242    1469(38)          1463.5160         1386.6476 
  5683   124.6442    1453(38)          1462.3219         1385.6505 
  5684   124.6642    1441(38)          1462.1239         1385.6536 
  5685   124.6842    1451(38)          1463.9216         1387.6561 
  5686   124.7042    1495(39)          1462.7161         1386.6589 
  5687   124.7243    1430(38)          1462.5065         1386.6614 
  5688   124.7442    1517(39)          1462.2936         1386.6643 
  5689   124.7642    1447(38)          1464.0768         1388.6672 
  5690   124.7842    1461(38)          1463.8555         1388.6699 
  5691   124.8042    1476(38)          1463.6302         1388.6729 
  5692   124.8242    1435(38)          1464.3938         1389.6758 
  5693   124.8442    1433(38)          1463.1589         1388.6783 
  5694   124.8643    1474(38)          1461.9196         1387.6813 
  5695   124.8842    1467(38)          1461.6750         1387.6840 
  5696   124.9042    1457(38)          1461.4218         1387.6869 
  5697   124.9242    1485(39)          1460.1675         1386.6897 
  5698   124.9442    1424(38)          1460.9082         1387.6926 
  5699   124.9642    1479(38)          1460.6420         1387.6953 
  5700   124.9842    1490(39)          1461.3721         1388.6981 
  5701   125.0042    1449(38)          1462.0962         1389.7008 
  5702   125.0242    1428(38)          1461.8148         1389.7037 
  5703   125.0443    1448(38)          1461.5231         1389.7067 
  5704   125.0642    1480(38)          1460.2284         1388.7096 
  5705   125.0842    1458(38)          1459.9263         1388.7123 
  5706   125.1042    1418(38)          1458.6162         1387.7151 
  5707   125.1242    1489(39)          1459.2980         1388.7179 
  5708   125.1442    1473(38)          1457.9707         1387.7207 
  5709   125.1642    1410(38)          1457.6343         1387.7235 
  5710   125.1842    1400(37)          1457.2883         1387.7263 
  5711   125.2042    1462(38)          1456.9330         1387.7294 
  5712   125.2243    1475(38)          1459.5675         1390.7319 
  5713   125.2442    1483(39)          1459.1924         1390.7347 
  5714   125.2642    1434(38)          1458.8085         1390.7374 
  5715   125.2842    1485(39)          1457.4136         1389.7405 
  5716   125.3042    1445(38)          1457.0143         1389.7433 
  5717   125.3242    1442(38)          1456.6083         1389.7461 
  5718   125.3442    1456(38)          1456.1969         1389.7489 
  5719   125.3643    1493(39)          1455.7809         1389.7515 
  5720   125.3842    1454(38)          1455.3623         1389.7545 
  5721   125.4042    1449(38)          1454.9414         1389.7571 
  5722   125.4242    1473(38)          1454.5193         1389.7600 
  5723   125.4442    1474(38)          1455.0981         1390.7626 
  5724   125.4642    1468(38)          1454.6785         1390.7655 
  5725   125.4842    1425(38)          1454.2612         1390.7683 
  5726   125.5042    1444(38)          1453.8452         1390.7710 
  5727   125.5242    1419(38)          1453.4347         1390.7737 
  5728   125.5443    1460(38)          1453.0281         1390.7764 
  5729   125.5642    1449(38)          1453.6265         1391.7792 
  5730   125.5842    1459(38)          1453.2296         1391.7820 
  5731   125.6042    1449(38)          1453.8376         1392.7847 
  5732   125.6242    1498(39)          1453.4513         1392.7876 
  5733   125.6442    1431(38)          1454.0691         1393.7903 
  5734   125.6642    1435(38)          1453.6938         1393.7931 
  5735   125.6842    1455(38)          1452.3241         1392.7957 
  5736   125.7042    1472(38)          1451.9611         1392.7986 
  5737   125.7243    1441(38)          1451.5983         1392.8011 
  5738   125.7442    1426(38)          1451.2500         1392.8041 
  5739   125.7642    1456(38)          1450.9099         1392.8065 
  5740   125.7842    1439(38)          1452.5715         1394.8093 
  5741   125.8042    1428(38)          1452.2520         1394.8121 
  5742   125.8242    1492(39)          1451.9436         1394.8146 
  5743   125.8442    1431(38)          1451.6489         1394.8175 
  5744   125.8643    1461(38)          1452.3682         1395.8199 
  5745   125.8842    1471(38)          1450.1038         1393.8229 
  5746   125.9042    1436(38)          1449.8561         1393.8254 
  5747   125.9242    1433(38)          1449.6270         1393.8281 
  5748   125.9442    1479(38)          1449.4172         1393.8307 
  5749   125.9642    1446(38)          1449.2283         1393.8335 
  5750   125.9842    1432(38)          1450.0605         1394.8361 
  5751   126.0042    1463(38)          1449.9150         1394.8387 
  5752   126.0242    1441(38)          1448.7922         1393.8416 
  5753   126.0443    1480(38)          1448.6918         1393.8440 
  5754   126.0642    1435(38)          1447.6144         1392.8464 
  5755   126.0842    1438(38)          1448.5527         1393.8492 
  5756   126.1042    1482(38)          1448.5203         1393.8518 
  5757   126.1242    1444(38)          1448.5104         1393.8544 
  5758   126.1442    1421(38)          1448.5215         1393.8569 
  5759   126.1642    1446(38)          1448.5375         1393.8597 
  5760   126.1842    1439(38)          1448.5865         1393.8619 
  5761   126.2042    1427(38)          1449.6584         1394.8646 
  5762   126.2243    1420(38)          1449.7490         1394.8674 
  5763   126.2442    1463(38)          1448.8522         1393.8698 
  5764   126.2642    1455(38)          1447.9764         1392.8722 
  5765   126.2842    1466(38)          1449.1166         1393.8749 
  5766   126.3042    1408(38)          1449.2711         1393.8772 
  5767   126.3242    1430(38)          1449.4392         1393.8800 
  5768   126.3442    1469(38)          1449.6195         1393.8823 
  5769   126.3643    1452(38)          1449.8130         1393.8848 
  5770   126.3842    1489(39)          1451.0177         1394.8875 
  5771   126.4042    1444(38)          1451.2321         1394.8898 
  5772   126.4242    1494(39)          1451.4558         1394.8921 
  5773   126.4442    1452(38)          1450.6877         1393.8947 
  5774   126.4642    1424(38)          1451.9266         1394.8970 
  5775   126.4842    1447(38)          1453.1715         1395.8995 
  5776   126.5042    1424(38)          1453.4211         1395.9019 
  5777   126.5242    1452(38)          1453.6743         1395.9043 
  5778   126.5443    1480(38)          1453.9297         1395.9066 
  5779   126.5642    1466(38)          1454.1823         1395.9089 
  5780   126.5842    1439(38)          1454.4277         1395.9117 
  5781   126.6042    1472(38)          1453.6804         1394.9137 
  5782   126.6242    1433(38)          1453.9302         1394.9163 
  5783   126.6442    1453(38)          1453.1543         1393.9185 
  5784   126.6642    1457(38)          1453.3915         1393.9207 
  5785   126.6842    1463(38)          1453.6200         1393.9232 
  5786   126.7042    1440(38)          1454.8373         1394.9255 
  5787   126.7243    1465(38)          1455.0419         1394.9280 
  5788   126.7442    1494(39)          1455.2234         1394.9302 
  5789   126.7642    1477(38)          1456.3970         1395.9323 
  5790   126.7842    1424(38)          1456.5525         1395.9344 
  5791   126.8042    1443(38)          1455.6886         1394.9369 
  5792   126.8242    1409(38)          1454.7947         1393.9391 
  5793   126.8442    1441(38)          1454.8878         1393.9412 
  5794   126.8643    1436(38)          1454.9579         1393.9431 
  5795   126.8842    1443(38)          1455.0045         1393.9458 
  5796   126.9042    1463(38)          1456.0258         1394.9478 
  5797   126.9242    1442(38)          1456.0222         1394.9500 
  5798   126.9442    1437(38)          1455.9934         1394.9521 
  5799   126.9642    1461(38)          1456.9392         1395.9542 
  5800   126.9842    1456(38)          1456.8604         1395.9567 
  5801   127.0042    1456(38)          1455.7561         1394.9585 
  5802   127.0242    1448(38)          1455.6282         1394.9607 
  5803   127.0443    1481(38)          1455.4766         1394.9628 
  5804   127.0642    1469(38)          1455.2970         1394.9648 
  5805   127.0842    1449(38)          1455.1007         1394.9668 
  5806   127.1042    1452(38)          1454.8798         1394.9690 
  5807   127.1242    1468(38)          1454.6373         1394.9709 
  5808   127.1442    1468(38)          1455.3817         1395.9727 
  5809   127.1642    1461(38)          1455.1093         1395.9750 
  5810   127.1842    1482(39)          1453.8199         1394.9771 
  5811   127.2042    1475(38)          1452.5145         1393.9786 
  5812   127.2242    1459(38)          1452.1908         1393.9806 
  5813   127.2442    1443(38)          1451.8577         1393.9829 
  5814   127.2642    1422(38)          1451.5116         1393.9849 
  5815   127.2842    1452(38)          1453.1528         1395.9865 
  5816   127.3042    1464(38)          1452.7787         1395.9884 
  5817   127.3242    1480(38)          1452.3986         1395.9904 
  5818   127.3442    1445(38)          1453.0087         1396.9922 
  5819   127.3643    1438(38)          1451.6094         1395.9939 
  5820   127.3842    1438(38)          1451.1899         1395.9961 
  5821   127.4042    1474(38)          1450.7729         1395.9977 
  5822   127.4242    1487(39)          1450.3516         1395.9996 
  5823   127.4442    1428(38)          1450.9244         1397.0013 
  5824   127.4642    1452(38)          1450.4927         1397.0032 
  5825   127.4842    1425(38)          1451.0574         1398.0048 
  5826   127.5042    1456(38)          1450.6198         1398.0066 
  5827   127.5242    1452(38)          1450.1810         1398.0081 
  5828   127.5443    1471(38)          1449.7432         1398.0100 
  5829   127.5642    1445(38)          1449.3051         1398.0117 
  5830   127.5842    1424(38)          1448.8722         1398.0132 
  5831   127.6042    1450(38)          1448.4446         1398.0150 
  5832   127.6242    1472(38)          1448.0233         1398.0165 
  5833   127.6442    1426(38)          1447.6080         1398.0179 
  5834   127.6642    1436(38)          1447.2046         1398.0195 
  5835   127.6842    1487(39)          1447.8118         1399.0211 
  5836   127.7042    1466(38)          1446.4274         1398.0227 
  5837   127.7242    1452(38)          1445.0610         1397.0245 
  5838   127.7442    1426(38)          1444.7090         1397.0261 
  5839   127.7642    1448(38)          1444.3724         1397.0276 
  5840   127.7842    1484(39)          1445.0516         1398.0288 
  5841   127.8042    1439(38)          1444.7472         1398.0304 
  5842   127.8242    1448(38)          1444.4604         1398.0317 
  5843   127.8442    1422(38)          1444.1918         1398.0333 
  5844   127.8643    1461(38)          1445.9340         1400.0347 
  5845   127.8842    1464(38)          1445.6995         1400.0361 
  5846   127.9042    1426(38)          1445.4683         1400.0374 
  5847   127.9242    1434(38)          1446.2581         1401.0387 
  5848   127.9442    1462(38)          1445.0768         1400.0403 
  5849   127.9642    1465(38)          1445.9088         1401.0411 
  5850   127.9842    1448(38)          1445.7607         1401.0426 
  5851   128.0043    1442(38)          1445.6283         1401.0437 
  5852   128.0243    1459(38)          1445.5123         1401.0453 
  5853   128.0443    1456(38)          1446.4115         1402.0464 
  5854   128.0643    1452(38)          1446.3262         1402.0476 
  5855   128.0843    1453(38)          1447.2559         1403.0490 
  5856   128.1042    1460(38)          1448.2004         1404.0500 
  5857   128.1243    1459(38)          1448.1584         1404.0510 
  5858   128.1443    1418(38)          1447.1312         1403.0524 
  5859   128.1643    1450(38)          1447.1195         1403.0533 
  5860   128.1842    1464(38)          1446.1095         1402.0546 
  5861   128.2043    1437(38)          1446.1248         1402.0555 
  5862   128.2243    1434(38)          1446.1384         1402.0565 
  5863   128.2442    1433(38)          1446.1854         1402.0576 
  5864   128.2643    1484(39)          1446.2471         1402.0587 
  5865   128.2843    1456(38)          1445.3235         1401.0597 
  5866   128.3043    1456(38)          1447.4143         1403.0605 
  5867   128.3242    1480(38)          1446.5211         1402.0619 
  5868   128.3443    1432(38)          1446.6429         1402.0626 
  5869   128.3643    1476(38)          1446.7803         1402.0635 
  5870   128.3843    1472(38)          1446.9263         1402.0645 
  5871   128.4043    1474(38)          1445.0894         1400.0653 
  5872   128.4243    1450(38)          1445.2743         1400.0658 
  5873   128.4443    1450(38)          1446.4758         1401.0667 
  5874   128.4642    1394(37)          1446.6924         1401.0675 
  5875   128.4843    1465(38)          1446.9269         1401.0684 
  5876   128.5043    1469(38)          1446.1777         1400.0691 
  5877   128.5243    1413(38)          1447.4457         1401.0699 
  5878   128.5443    1450(38)          1447.7299         1401.0706
[truncated: 4,966 more chars]
